# Supplementary material for: An in-silico study of the mutation-associated effects on the spike protein of SARS-CoV-2, Omicron variant
Source: PLoS One. 2022 Apr 21;17(4):e0266844. doi: 10.1371/journal.pone.0266844 (PMC9022835; doi:10.1371/journal.pone.0266844)
Supplement: S1 Table — (XLSX) [file pone.0266844.s001.xlsx]

## Sheet: Amino_acid_composition
REFERENCE				OMICRON
Ala (A)	79	0.062		Ala (A)	79	0.062
Arg (R)	42	0.033		Arg (R)	44	0.035
Asn (N)	88	0.069		Asn (N)	84	0.066
Asp (D)	62	0.049		Asp (D)	62	0.049
Cys (C)	40	0.031		Cys (C)	40	0.031
Gln (Q)	62	0.049		Gln (Q)	59	0.046
Glu (E)	48	0.038		Glu (E)	49	0.039
Gly (G)	82	0.064		Gly (G)	79	0.062
His (H)	17	0.013		His (H)	18	0.014
Ile (I)	76	0.06		Ile (I)	78	0.061
Leu (L)	108	0.085		Leu (L)	107	0.084
Lys (K)	61	0.048		Lys (K)	66	0.052
Met (M)	14	0.011		Met (M)	14	0.011
Phe (F)	77	0.06		Phe (F)	79	0.062
Pro (P)	58	0.046		Pro (P)	59	0.046
Ser (S)	99	0.078		Ser (S)	97	0.076
Thr (T)	97	0.076		Thr (T)	94	0.074
Trp (W)	12	0.009		Trp (W)	12	0.009
Tyr (Y)	54	0.042		Tyr (Y)	54	0.043
Val (V)	97	0.076		Val (V)	96	0.076

## Sheet: Structural_properties
REFERENCE							OMICRON
Residue No.	Amino Acid	Secondary Structure	Solvent Accessibility	Conservation Profile	Flexibility Profile		Residue No.	Amino Acid	Secondary Structure	Solvent Accessibility	Conservation Profile	Flexibility Profile
1	M	Random-Coil	Buried	Conserved_functional_residue	NA		1	M	Random-Coil	Buried	Conserved_functional_residue	NA
2	F	Random-Coil	Buried	Not_conserved	NA		2	F	Random-Coil	Buried	Conserved_structural_residue	NA
3	V	Beta-Strand	Buried	Not_conserved	NA		3	V	Beta-Strand	Buried	Not_conserved	NA
4	F	Beta-Strand	Buried	Not_conserved	NA		4	F	Beta-Strand	Buried	Not_conserved	NA
5	L	Beta-Strand	Buried	Not_conserved	NA		5	L	Beta-Strand	Buried	Not_conserved	NA
6	V	Beta-Strand	Buried	Not_conserved	NA		6	V	Beta-Strand	Buried	Not_conserved	NA
7	L	Beta-Strand	Buried	Not_conserved	NA		7	L	Beta-Strand	Buried	Not_conserved	NA
8	L	Beta-Strand	Buried	Not_conserved	NA		8	L	Beta-Strand	Buried	Not_conserved	NA
9	P	Random-Coil	Buried	Not_conserved	NA		9	P	Random-Coil	Buried	Not_conserved	NA
10	L	Random-Coil	Buried	Not_conserved	NA		10	L	Random-Coil	Buried	Not_conserved	NA
11	V	Random-Coil	Buried	Not_conserved	Flexible		11	V	Random-Coil	Buried	Not_conserved	Flexible
12	S	Random-Coil	Exposed	Not_conserved	Flexible		12	S	Random-Coil	Exposed	Not_conserved	Flexible
13	S	Random-Coil	Exposed	Not_conserved	Flexible		13	S	Random-Coil	Exposed	Not_conserved	Flexible
14	Q	Random-Coil	Exposed	Not_conserved	Flexible		14	Q	Random-Coil	Exposed	Not_conserved	Flexible
15	C	Random-Coil	Buried	Not_conserved	Intermediate		15	C	Random-Coil	Intermediate	Conserved_structural_residue	Flexible
16	V	Random-Coil	Buried	Not_conserved	Intermediate		16	V	Random-Coil	Exposed	Not_conserved	Intermediate
17	N	Random-Coil	Exposed	Not_conserved	Rigid		17	N	Random-Coil	Exposed	Not_conserved	Rigid
18	L	Random-Coil	Exposed	Not_conserved	Rigid		18	L	Random-Coil	Exposed	Not_conserved	Rigid
19	T	Random-Coil	Buried	Not_conserved	Intermediate		19	T	Random-Coil	Buried	Not_conserved	Intermediate
20	T	Random-Coil	Exposed	Not_conserved	Intermediate		20	T	Random-Coil	Exposed	Not_conserved	Intermediate
21	R	Random-Coil	Exposed	Not_conserved	Flexible		21	R	Random-Coil	Exposed	Not_conserved	Flexible
22	T	Random-Coil	Exposed	Not_conserved	Flexible		22	T	Random-Coil	Exposed	Not_conserved	Flexible
23	Q	Random-Coil	Exposed	Not_conserved	Flexible		23	Q	Random-Coil	Exposed	Not_conserved	Flexible
24	L	Random-Coil	Exposed	Not_conserved	Intermediate		24	L	Random-Coil	Exposed	Not_conserved	Intermediate
25	P	Random-Coil	Exposed	Not_conserved	Intermediate		25	P	Random-Coil	Exposed	Not_conserved	Intermediate
26	P	Random-Coil	Exposed	Not_conserved	Intermediate		26	P	Random-Coil	Exposed	Not_conserved	Intermediate
27	A	Random-Coil	Exposed	Not_conserved	Rigid		27	A	Random-Coil	Exposed	Not_conserved	Rigid
28	Y	Random-Coil	Intermediate	Not_conserved	Intermediate		28	Y	Random-Coil	Exposed	Not_conserved	Intermediate
29	T	Random-Coil	Exposed	Not_conserved	Rigid		29	T	Random-Coil	Exposed	Not_conserved	Rigid
30	N	Random-Coil	Exposed	Not_conserved	Rigid		30	N	Random-Coil	Exposed	Not_conserved	Rigid
31	S	Random-Coil	Exposed	Not_conserved	Flexible		31	S	Random-Coil	Exposed	Conserved_functional_residue	Flexible
32	F	Random-Coil	Exposed	Not_conserved	Flexible		32	F	Random-Coil	Exposed	Not_conserved	Flexible
33	T	Random-Coil	Exposed	Not_conserved	Flexible		33	T	Random-Coil	Exposed	Not_conserved	Flexible
34	R	Random-Coil	Intermediate	Conserved_functional_residue	Intermediate		34	R	Random-Coil	Intermediate	Conserved_functional_residue	Intermediate
35	G	Random-Coil	Buried	Not_conserved	Intermediate		35	G	Random-Coil	Buried	Conserved_structural_residue	Intermediate
36	V	Random-Coil	Buried	Not_conserved	Rigid		36	V	Random-Coil	Buried	Not_conserved	Rigid
37	Y	Random-Coil	Buried	Conserved_functional_residue	Rigid		37	Y	Random-Coil	Buried	Conserved_functional_residue	Rigid
38	Y	Random-Coil	Buried	Conserved_structural_residue	Intermediate		38	Y	Random-Coil	Buried	Conserved_structural_residue	Intermediate
39	P	Random-Coil	Buried	Not_conserved	Intermediate		39	P	Random-Coil	Buried	Not_conserved	Intermediate
40	D	Random-Coil	Intermediate	Conserved_functional_residue	Flexible		40	D	Random-Coil	Intermediate	Conserved_functional_residue	Flexible
41	K	Random-Coil	Exposed	Not_conserved	Intermediate		41	K	Random-Coil	Exposed	Not_conserved	Intermediate
42	V	Random-Coil	Intermediate	Not_conserved	Intermediate		42	V	Random-Coil	Intermediate	Not_conserved	Intermediate
43	F	Beta-Strand	Buried	Not_conserved	Flexible		43	F	Beta-Strand	Buried	Not_conserved	Flexible
44	R	Beta-Strand	Intermediate	Conserved_functional_residue	Intermediate		44	R	Beta-Strand	Buried	Conserved_functional_residue	Intermediate
45	S	Beta-Strand	Buried	Conserved_structural_residue	Intermediate		45	S	Beta-Strand	Buried	Conserved_structural_residue	Intermediate
46	S	Random-Coil	Buried	Not_conserved	Intermediate		46	S	Random-Coil	Buried	Not_conserved	Intermediate
47	V	Random-Coil	Buried	Not_conserved	Intermediate		47	V	Random-Coil	Buried	Not_conserved	Intermediate
48	L	Random-Coil	Intermediate	Not_conserved	Rigid		48	L	Random-Coil	Exposed	Not_conserved	Rigid
49	H	Random-Coil	Buried	Not_conserved	Intermediate		49	H	Random-Coil	Buried	Not_conserved	Intermediate
50	S	Random-Coil	Buried	Not_conserved	Intermediate		50	S	Random-Coil	Buried	Not_conserved	Intermediate
51	T	Random-Coil	Buried	Not_conserved	Flexible		51	T	Random-Coil	Buried	Not_conserved	Flexible
52	Q	Random-Coil	Exposed	Not_conserved	Flexible		52	Q	Random-Coil	Exposed	Not_conserved	Intermediate
53	D	Random-Coil	Intermediate	Not_conserved	Intermediate		53	D	Random-Coil	Intermediate	Not_conserved	Intermediate
54	L	Random-Coil	Buried	Not_conserved	Intermediate		54	L	Random-Coil	Buried	Not_conserved	Intermediate
55	F	Random-Coil	Buried	Conserved_structural_residue	Rigid		55	F	Random-Coil	Buried	Conserved_structural_residue	Rigid
56	L	Random-Coil	Buried	Conserved_structural_residue	Rigid		56	L	Random-Coil	Buried	Conserved_structural_residue	Rigid
57	P	Random-Coil	Buried	Not_conserved	Rigid		57	P	Random-Coil	Buried	Not_conserved	Rigid
58	F	Random-Coil	Buried	Conserved_structural_residue	Intermediate		58	F	Random-Coil	Buried	Conserved_structural_residue	Intermediate
59	F	Random-Coil	Intermediate	Not_conserved	Intermediate		59	F	Random-Coil	Intermediate	Not_conserved	Flexible
60	S	Random-Coil	Buried	Conserved_structural_residue	Flexible		60	S	Random-Coil	Buried	Not_conserved	Flexible
61	N	Random-Coil	Exposed	Not_conserved	Flexible		61	N	Random-Coil	Exposed	Not_conserved	Flexible
62	V	Random-Coil	Buried	Not_conserved	Flexible		62	V	Random-Coil	Buried	Not_conserved	Flexible
63	T	Random-Coil	Intermediate	Conserved_structural_residue	Intermediate		63	T	Beta-Strand	Intermediate	Not_conserved	Rigid
64	W	Random-Coil	Buried	Not_conserved	Intermediate		64	W	Beta-Strand	Buried	Not_conserved	Intermediate
65	F	Beta-Strand	Buried	Not_conserved	Intermediate		65	F	Beta-Strand	Buried	Not_conserved	Rigid
66	H	Beta-Strand	Buried	Not_conserved	Intermediate		66	H	Beta-Strand	Buried	Not_conserved	Rigid
67	A	Beta-Strand	Buried	Not_conserved	Intermediate		67	V	Beta-Strand	Buried	Not_conserved	Rigid
68	I	Beta-Strand	Buried	Not_conserved	Rigid		68	I	Beta-Strand	Buried	Not_conserved	Intermediate
69	H	Beta-Strand	Exposed	Not_conserved	Intermediate		69	S	Beta-Strand	Intermediate	Not_conserved	Flexible
70	V	Beta-Strand	Exposed	Not_conserved	Intermediate		70	G	Random-Coil	Exposed	Not_conserved	Flexible
71	S	Random-Coil	Exposed	Not_conserved	Flexible		71	T	Random-Coil	Exposed	Not_conserved	Flexible
72	G	Random-Coil	Exposed	Not_conserved	Flexible		72	N	Random-Coil	Exposed	Not_conserved	Flexible
73	T	Random-Coil	Exposed	Not_conserved	Flexible		73	G	Random-Coil	Intermediate	Not_conserved	Intermediate
74	N	Random-Coil	Exposed	Not_conserved	Flexible		74	T	Random-Coil	Buried	Not_conserved	Intermediate
75	G	Random-Coil	Exposed	Not_conserved	Intermediate		75	K	Random-Coil	Exposed	Not_conserved	Rigid
76	T	Random-Coil	Exposed	Not_conserved	Intermediate		76	R	Random-Coil	Exposed	Not_conserved	Intermediate
77	K	Random-Coil	Intermediate	Not_conserved	Intermediate		77	F	Random-Coil	Buried	Not_conserved	Intermediate
78	R	Random-Coil	Intermediate	Not_conserved	Intermediate		78	D	Random-Coil	Intermediate	Not_conserved	Intermediate
79	F	Random-Coil	Buried	Not_conserved	Intermediate		79	N	Random-Coil	Exposed	Not_conserved	Intermediate
80	D	Random-Coil	Exposed	Not_conserved	Intermediate		80	P	Random-Coil	Buried	Not_conserved	Rigid
81	N	Random-Coil	Exposed	Not_conserved	Intermediate		81	V	Random-Coil	Buried	Not_conserved	Rigid
82	P	Random-Coil	Intermediate	Not_conserved	Intermediate		82	L	Random-Coil	Intermediate	Not_conserved	Intermediate
83	V	Random-Coil	Buried	Not_conserved	Rigid		83	P	Random-Coil	Buried	Not_conserved	Intermediate
84	L	Random-Coil	Buried	Not_conserved	Intermediate		84	F	Random-Coil	Buried	Conserved_structural_residue	Intermediate
85	P	Random-Coil	Buried	Not_conserved	Intermediate		85	N	Random-Coil	Buried	Not_conserved	Intermediate
86	F	Random-Coil	Buried	Conserved_structural_residue	Intermediate		86	D	Random-Coil	Buried	Conserved_functional_residue	Flexible
87	N	Random-Coil	Exposed	Not_conserved	Flexible		87	G	Random-Coil	Buried	Conserved_functional_residue	Flexible
88	D	Random-Coil	Buried	Conserved_functional_residue	Flexible		88	V	Random-Coil	Buried	Not_conserved	Intermediate
89	G	Random-Coil	Buried	Conserved_functional_residue	Flexible		89	Y	Alpha-Helix	Buried	Conserved_structural_residue	Rigid
90	V	Random-Coil	Buried	Not_conserved	Intermediate		90	F	Alpha-Helix	Buried	Conserved_structural_residue	Rigid
91	Y	Beta-Strand	Buried	Conserved_structural_residue	Rigid		91	A	Alpha-Helix	Buried	Not_conserved	Intermediate
92	F	Beta-Strand	Buried	Conserved_structural_residue	Rigid		92	S	Alpha-Helix	Buried	Not_conserved	Intermediate
93	A	Beta-Strand	Buried	Not_conserved	Intermediate		93	I	Alpha-Helix	Exposed	Not_conserved	Intermediate
94	S	Random-Coil	Buried	Not_conserved	Intermediate		94	E	Random-Coil	Exposed	Not_conserved	Intermediate
95	T	Random-Coil	Exposed	Not_conserved	Flexible		95	K	Random-Coil	Exposed	Not_conserved	Flexible
96	E	Random-Coil	Exposed	Not_conserved	Flexible		96	S	Random-Coil	Exposed	Not_conserved	Flexible
97	K	Random-Coil	Intermediate	Not_conserved	Flexible		97	N	Random-Coil	Exposed	Conserved_functional_residue	Intermediate
98	S	Random-Coil	Intermediate	Conserved_structural_residue	Intermediate		98	I	Random-Coil	Exposed	Not_conserved	Rigid
99	N	Random-Coil	Exposed	Conserved_functional_residue	Intermediate		99	I	Beta-Strand	Buried	Not_conserved	Rigid
100	I	Random-Coil	Buried	Not_conserved	Intermediate		100	R	Beta-Strand	Exposed	Conserved_structural_residue	Rigid
101	I	Beta-Strand	Buried	Not_conserved	Rigid		101	G	Beta-Strand	Buried	Conserved_structural_residue	Rigid
102	R	Beta-Strand	Intermediate	Conserved_structural_residue	Rigid		102	W	Beta-Strand	Buried	Conserved_structural_residue	Rigid
103	G	Beta-Strand	Buried	Not_conserved	Intermediate		103	I	Beta-Strand	Buried	Not_conserved	Rigid
104	W	Beta-Strand	Buried	Not_conserved	Intermediate		104	F	Beta-Strand	Buried	Conserved_structural_residue	Rigid
105	I	Beta-Strand	Buried	Not_conserved	Rigid		105	G	Beta-Strand	Buried	Conserved_structural_residue	Intermediate
106	F	Beta-Strand	Buried	Conserved_structural_residue	Rigid		106	T	Random-Coil	Buried	Not_conserved	Intermediate
107	G	Beta-Strand	Buried	Not_conserved	Intermediate		107	T	Random-Coil	Buried	Not_conserved	Flexible
108	T	Random-Coil	Buried	Not_conserved	Intermediate		108	L	Random-Coil	Buried	Not_conserved	Flexible
109	T	Random-Coil	Buried	Not_conserved	Flexible		109	D	Random-Coil	Buried	Not_conserved	Flexible
110	L	Random-Coil	Buried	Not_conserved	Flexible		110	S	Random-Coil	Buried	Not_conserved	Flexible
111	D	Random-Coil	Exposed	Not_conserved	Flexible		111	K	Random-Coil	Exposed	Not_conserved	Flexible
112	S	Random-Coil	Intermediate	Not_conserved	Flexible		112	T	Random-Coil	Buried	Not_conserved	Intermediate
113	K	Random-Coil	Exposed	Not_conserved	Flexible		113	Q	Beta-Strand	Buried	Conserved_functional_residue	Rigid
114	T	Random-Coil	Buried	Not_conserved	Intermediate		114	S	Beta-Strand	Buried	Conserved_structural_residue	Rigid
115	Q	Beta-Strand	Buried	Conserved_functional_residue	Rigid		115	L	Beta-Strand	Buried	Not_conserved	Rigid
116	S	Beta-Strand	Buried	Conserved_structural_residue	Rigid		116	L	Beta-Strand	Buried	Not_conserved	Rigid
117	L	Beta-Strand	Buried	Not_conserved	Rigid		117	I	Beta-Strand	Buried	Not_conserved	Rigid
118	L	Beta-Strand	Buried	Not_conserved	Rigid		118	V	Beta-Strand	Buried	Not_conserved	Rigid
119	I	Beta-Strand	Buried	Not_conserved	Rigid		119	N	Random-Coil	Buried	Conserved_structural_residue	Intermediate
120	V	Beta-Strand	Buried	Not_conserved	Rigid		120	N	Random-Coil	Exposed	Not_conserved	Flexible
121	N	Random-Coil	Buried	Conserved_structural_residue	Intermediate		121	A	Random-Coil	Exposed	Not_conserved	Flexible
122	N	Random-Coil	Exposed	Conserved_functional_residue	Flexible		122	T	Random-Coil	Buried	Not_conserved	Flexible
123	A	Random-Coil	Buried	Not_conserved	Flexible		123	N	Random-Coil	Buried	Not_conserved	Intermediate
124	T	Random-Coil	Buried	Not_conserved	Flexible		124	V	Beta-Strand	Buried	Not_conserved	Intermediate
125	N	Random-Coil	Intermediate	Not_conserved	Intermediate		125	V	Beta-Strand	Buried	Not_conserved	Rigid
126	V	Beta-Strand	Buried	Not_conserved	Intermediate		126	I	Beta-Strand	Buried	Not_conserved	Rigid
127	V	Beta-Strand	Buried	Not_conserved	Rigid		127	K	Beta-Strand	Intermediate	Not_conserved	Rigid
128	I	Beta-Strand	Buried	Not_conserved	Rigid		128	V	Beta-Strand	Buried	Conserved_structural_residue	Rigid
129	K	Beta-Strand	Intermediate	Not_conserved	Rigid		129	C	Beta-Strand	Buried	Conserved_structural_residue	Intermediate
130	V	Beta-Strand	Buried	Not_conserved	Rigid		130	E	Beta-Strand	Intermediate	Not_conserved	Intermediate
131	C	Beta-Strand	Buried	Not_conserved	Intermediate		131	F	Random-Coil	Buried	Conserved_structural_residue	Rigid
132	E	Beta-Strand	Intermediate	Not_conserved	Intermediate		132	Q	Random-Coil	Intermediate	Not_conserved	Intermediate
133	F	Random-Coil	Buried	Conserved_structural_residue	Rigid		133	F	Random-Coil	Buried	Not_conserved	Intermediate
134	Q	Random-Coil	Intermediate	Not_conserved	Intermediate		134	C	Random-Coil	Buried	Conserved_structural_residue	Intermediate
135	F	Random-Coil	Buried	Not_conserved	Rigid		135	N	Random-Coil	Exposed	Not_conserved	Intermediate
136	C	Random-Coil	Buried	Not_conserved	Intermediate		136	D	Random-Coil	Exposed	Not_conserved	Intermediate
137	N	Random-Coil	Exposed	Not_conserved	Flexible		137	P	Random-Coil	Buried	Conserved_functional_residue	Intermediate
138	D	Random-Coil	Intermediate	Not_conserved	Intermediate		138	F	Beta-Strand	Intermediate	Not_conserved	Intermediate
139	P	Random-Coil	Buried	Conserved_functional_residue	Intermediate		139	L	Beta-Strand	Buried	Not_conserved	Flexible
140	F	Beta-Strand	Intermediate	Not_conserved	Rigid		140	D	Beta-Strand	Exposed	Not_conserved	Flexible
141	L	Beta-Strand	Buried	Not_conserved	Rigid		141	H	Random-Coil	Buried	Not_conserved	Intermediate
142	G	Beta-Strand	Buried	Not_conserved	Intermediate		142	K	Random-Coil	Exposed	Not_conserved	Intermediate
143	V	Beta-Strand	Buried	Conserved_structural_residue	Intermediate		143	N	Random-Coil	Exposed	Not_conserved	Flexible
144	Y	Beta-Strand	Buried	Not_conserved	Intermediate		144	N	Random-Coil	Exposed	Not_conserved	Intermediate
145	Y	Beta-Strand	Buried	Not_conserved	Intermediate		145	K	Random-Coil	Exposed	Not_conserved	Flexible
146	H	Beta-Strand	Exposed	Not_conserved	Flexible		146	S	Random-Coil	Exposed	Not_conserved	Flexible
147	K	Beta-Strand	Exposed	Not_conserved	Flexible		147	W	Beta-Strand	Buried	Not_conserved	Flexible
148	N	Random-Coil	Exposed	Not_conserved	Flexible		148	M	Beta-Strand	Exposed	Not_conserved	Intermediate
149	N	Random-Coil	Exposed	Not_conserved	Flexible		149	E	Beta-Strand	Exposed	Not_conserved	Flexible
150	K	Random-Coil	Exposed	Not_conserved	Flexible		150	S	Beta-Strand	Buried	Not_conserved	Intermediate
151	S	Random-Coil	Exposed	Not_conserved	Intermediate		151	E	Beta-Strand	Buried	Not_conserved	Rigid
152	W	Random-Coil	Buried	Not_conserved	Rigid		152	F	Beta-Strand	Buried	Not_conserved	Rigid
153	M	Beta-Strand	Buried	Not_conserved	Intermediate		153	R	Beta-Strand	Buried	Not_conserved	Rigid
154	E	Beta-Strand	Buried	Not_conserved	Rigid		154	V	Beta-Strand	Buried	Not_conserved	Rigid
155	S	Beta-Strand	Buried	Not_conserved	Intermediate		155	Y	Beta-Strand	Buried	Conserved_structural_residue	Rigid
156	E	Beta-Strand	Buried	Not_conserved	Intermediate		156	S	Beta-Strand	Buried	Not_conserved	Intermediate
157	F	Beta-Strand	Buried	Not_conserved	Rigid		157	S	Random-Coil	Exposed	Not_conserved	Intermediate
158	R	Beta-Strand	Buried	Not_conserved	Rigid		158	A	Random-Coil	Buried	Not_conserved	Flexible
159	V	Beta-Strand	Buried	Not_conserved	Rigid		159	N	Random-Coil	Exposed	Not_conserved	Flexible
160	Y	Beta-Strand	Buried	Not_conserved	Rigid		160	N	Random-Coil	Exposed	Conserved_functional_residue	Flexible
161	S	Beta-Strand	Buried	Not_conserved	Intermediate		161	C	Random-Coil	Buried	Conserved_structural_residue	Intermediate
162	S	Random-Coil	Exposed	Not_conserved	Intermediate		162	T	Random-Coil	Buried	Conserved_structural_residue	Intermediate
163	A	Random-Coil	Buried	Not_conserved	Flexible		163	F	Beta-Strand	Buried	Not_conserved	Rigid
164	N	Random-Coil	Exposed	Not_conserved	Flexible		164	E	Beta-Strand	Exposed	Not_conserved	Intermediate
165	N	Random-Coil	Buried	Conserved_functional_residue	Flexible		165	Y	Beta-Strand	Intermediate	Not_conserved	Intermediate
166	C	Random-Coil	Buried	Not_conserved	Flexible		166	V	Beta-Strand	Buried	Not_conserved	Intermediate
167	T	Random-Coil	Buried	Conserved_structural_residue	Intermediate		167	S	Random-Coil	Exposed	Not_conserved	Flexible
168	F	Beta-Strand	Buried	Not_conserved	Intermediate		168	Q	Random-Coil	Exposed	Not_conserved	Intermediate
169	E	Beta-Strand	Intermediate	Not_conserved	Intermediate		169	P	Random-Coil	Exposed	Not_conserved	Intermediate
170	Y	Beta-Strand	Intermediate	Not_conserved	Intermediate		170	F	Alpha-Helix	Buried	Not_conserved	Rigid
171	V	Beta-Strand	Intermediate	Not_conserved	Intermediate		171	L	Alpha-Helix	Intermediate	Not_conserved	Rigid
172	S	Random-Coil	Exposed	Not_conserved	Flexible		172	M	Alpha-Helix	Buried	Not_conserved	Rigid
173	Q	Random-Coil	Exposed	Not_conserved	Intermediate		173	D	Alpha-Helix	Buried	Not_conserved	Rigid
174	P	Random-Coil	Exposed	Not_conserved	Intermediate		174	L	Alpha-Helix	Buried	Not_conserved	Intermediate
175	F	Alpha-Helix	Buried	Not_conserved	Rigid		175	E	Alpha-Helix	Exposed	Not_conserved	Intermediate
176	L	Alpha-Helix	Buried	Not_conserved	Rigid		176	G	Random-Coil	Buried	Not_conserved	Flexible
177	M	Alpha-Helix	Buried	Not_conserved	Rigid		177	K	Random-Coil	Exposed	Not_conserved	Flexible
178	D	Alpha-Helix	Intermediate	Conserved_functional_residue	Intermediate		178	Q	Random-Coil	Exposed	Not_conserved	Flexible
179	L	Alpha-Helix	Buried	Not_conserved	Intermediate		179	G	Random-Coil	Buried	Conserved_functional_residue	Flexible
180	E	Alpha-Helix	Buried	Not_conserved	Flexible		180	N	Random-Coil	Exposed	Not_conserved	Flexible
181	G	Random-Coil	Exposed	Not_conserved	Flexible		181	F	Alpha-Helix	Buried	Conserved_structural_residue	Intermediate
182	K	Random-Coil	Exposed	Not_conserved	Flexible		182	K	Alpha-Helix	Exposed	Not_conserved	Intermediate
183	Q	Random-Coil	Exposed	Not_conserved	Flexible		183	N	Alpha-Helix	Exposed	Not_conserved	Flexible
184	G	Random-Coil	Buried	Conserved_functional_residue	Intermediate		184	L	Alpha-Helix	Buried	Not_conserved	Intermediate
185	N	Random-Coil	Intermediate	Not_conserved	Flexible		185	R	Alpha-Helix	Intermediate	Conserved_functional_residue	Intermediate
186	F	Alpha-Helix	Buried	Conserved_structural_residue	Flexible		186	E	Alpha-Helix	Exposed	Conserved_functional_residue	Intermediate
187	K	Alpha-Helix	Exposed	Not_conserved	Flexible		187	F	Beta-Strand	Buried	Not_conserved	Intermediate
188	N	Alpha-Helix	Intermediate	Not_conserved	Flexible		188	V	Beta-Strand	Buried	Not_conserved	Rigid
189	L	Alpha-Helix	Buried	Conserved_structural_residue	Flexible		189	F	Beta-Strand	Buried	Conserved_structural_residue	Rigid
190	R	Alpha-Helix	Intermediate	Not_conserved	Intermediate		190	K	Beta-Strand	Intermediate	Not_conserved	Intermediate
191	E	Alpha-Helix	Exposed	Conserved_functional_residue	Intermediate		191	N	Random-Coil	Buried	Not_conserved	Flexible
192	F	Beta-Strand	Buried	Not_conserved	Intermediate		192	I	Random-Coil	Exposed	Not_conserved	Flexible
193	V	Beta-Strand	Buried	Conserved_structural_residue	Intermediate		193	D	Random-Coil	Exposed	Conserved_functional_residue	Flexible
194	F	Beta-Strand	Buried	Conserved_structural_residue	Intermediate		194	G	Random-Coil	Buried	Conserved_structural_residue	Flexible
195	K	Beta-Strand	Intermediate	Not_conserved	Intermediate		195	Y	Random-Coil	Buried	Not_conserved	Intermediate
196	N	Random-Coil	Buried	Conserved_functional_residue	Flexible		196	F	Beta-Strand	Buried	Not_conserved	Rigid
197	I	Random-Coil	Exposed	Not_conserved	Flexible		197	K	Beta-Strand	Buried	Not_conserved	Rigid
198	D	Random-Coil	Exposed	Not_conserved	Flexible		198	I	Beta-Strand	Buried	Not_conserved	Rigid
199	G	Random-Coil	Buried	Not_conserved	Flexible		199	Y	Beta-Strand	Buried	Conserved_functional_residue	Rigid
200	Y	Random-Coil	Buried	Not_conserved	Intermediate		200	S	Random-Coil	Buried	Not_conserved	Intermediate
201	F	Beta-Strand	Buried	Not_conserved	Rigid		201	K	Random-Coil	Buried	Not_conserved	Flexible
202	K	Beta-Strand	Buried	Not_conserved	Rigid		202	H	Random-Coil	Buried	Not_conserved	Flexible
203	I	Beta-Strand	Buried	Not_conserved	Rigid		203	T	Random-Coil	Buried	Not_conserved	Flexible
204	Y	Beta-Strand	Buried	Conserved_functional_residue	Rigid		204	P	Random-Coil	Exposed	Not_conserved	Intermediate
205	S	Random-Coil	Buried	Not_conserved	Rigid		205	I	Beta-Strand	Buried	Not_conserved	Intermediate
206	K	Random-Coil	Buried	Not_conserved	Flexible		206	I	Beta-Strand	Buried	Not_conserved	Rigid
207	H	Random-Coil	Intermediate	Not_conserved	Flexible		207	V	Beta-Strand	Buried	Not_conserved	Intermediate
208	T	Random-Coil	Exposed	Not_conserved	Flexible		208	R	Beta-Strand	Buried	Not_conserved	Rigid
209	P	Random-Coil	Buried	Not_conserved	Intermediate		209	E	Random-Coil	Buried	Not_conserved	Intermediate
210	I	Random-Coil	Exposed	Not_conserved	Intermediate		210	P	Random-Coil	Buried	Not_conserved	Intermediate
211	N	Random-Coil	Exposed	Not_conserved	Intermediate		211	E	Random-Coil	Exposed	Not_conserved	Flexible
212	L	Beta-Strand	Buried	Not_conserved	Rigid		212	D	Random-Coil	Exposed	Not_conserved	Flexible
213	V	Beta-Strand	Buried	Not_conserved	Intermediate		213	L	Random-Coil	Buried	Not_conserved	Flexible
214	R	Beta-Strand	Exposed	Not_conserved	Intermediate		214	P	Random-Coil	Exposed	Conserved_functional_residue	Intermediate
215	D	Random-Coil	Exposed	Not_conserved	Intermediate		215	Q	Random-Coil	Exposed	Not_conserved	Intermediate
216	L	Random-Coil	Intermediate	Not_conserved	Flexible		216	G	Random-Coil	Buried	Not_conserved	Flexible
217	P	Random-Coil	Buried	Conserved_functional_residue	Intermediate		217	F	Random-Coil	Buried	Not_conserved	Flexible
218	Q	Random-Coil	Exposed	Not_conserved	Intermediate		218	S	Random-Coil	Exposed	Not_conserved	Intermediate
219	G	Random-Coil	Exposed	Not_conserved	Flexible		219	A	Random-Coil	Intermediate	Not_conserved	Flexible
220	F	Random-Coil	Buried	Conserved_structural_residue	Flexible		220	L	Random-Coil	Buried	Conserved_structural_residue	Intermediate
221	S	Random-Coil	Exposed	Not_conserved	Intermediate		221	E	Random-Coil	Intermediate	Not_conserved	Rigid
222	A	Random-Coil	Buried	Not_conserved	Flexible		222	P	Random-Coil	Buried	Conserved_functional_residue	Rigid
223	L	Random-Coil	Buried	Conserved_structural_residue	Intermediate		223	L	Random-Coil	Buried	Not_conserved	Rigid
224	E	Random-Coil	Intermediate	Not_conserved	Rigid		224	V	Random-Coil	Buried	Not_conserved	Rigid
225	P	Random-Coil	Buried	Conserved_functional_residue	Rigid		225	D	Random-Coil	Buried	Not_conserved	Rigid
226	L	Random-Coil	Buried	Not_conserved	Rigid		226	L	Random-Coil	Buried	Not_conserved	Intermediate
227	V	Random-Coil	Buried	Not_conserved	Rigid		227	P	Random-Coil	Buried	Not_conserved	Intermediate
228	D	Random-Coil	Intermediate	Not_conserved	Rigid		228	I	Random-Coil	Buried	Not_conserved	Flexible
229	L	Random-Coil	Buried	Not_conserved	Intermediate		229	G	Random-Coil	Buried	Not_conserved	Flexible
230	P	Random-Coil	Buried	Not_conserved	Intermediate		230	I	Random-Coil	Buried	Not_conserved	Intermediate
231	I	Random-Coil	Buried	Not_conserved	Flexible		231	N	Random-Coil	Buried	Conserved_structural_residue	Flexible
232	G	Random-Coil	Buried	Not_conserved	Flexible		232	I	Alpha-Helix	Buried	Conserved_structural_residue	Intermediate
233	I	Random-Coil	Buried	Not_conserved	Intermediate		233	T	Alpha-Helix	Buried	Conserved_structural_residue	Flexible
234	N	Random-Coil	Buried	Conserved_structural_residue	Flexible		234	R	Alpha-Helix	Buried	Not_conserved	Flexible
235	I	Alpha-Helix	Buried	Not_conserved	Intermediate		235	F	Alpha-Helix	Buried	Not_conserved	Intermediate
236	T	Alpha-Helix	Buried	Conserved_structural_residue	Flexible		236	Q	Alpha-Helix	Buried	Not_conserved	Intermediate
237	R	Alpha-Helix	Buried	Not_conserved	Flexible		237	T	Alpha-Helix	Buried	Not_conserved	Rigid
238	F	Alpha-Helix	Buried	Not_conserved	Intermediate		238	L	Alpha-Helix	Buried	Not_conserved	Rigid
239	Q	Alpha-Helix	Intermediate	Not_conserved	Intermediate		239	L	Alpha-Helix	Buried	Not_conserved	Rigid
240	T	Alpha-Helix	Buried	Not_conserved	Rigid		240	A	Alpha-Helix	Buried	Not_conserved	Rigid
241	L	Alpha-Helix	Buried	Not_conserved	Rigid		241	L	Alpha-Helix	Buried	Not_conserved	Flexible
242	L	Alpha-Helix	Buried	Not_conserved	Rigid		242	H	Alpha-Helix	Buried	Not_conserved	Flexible
243	A	Alpha-Helix	Buried	Not_conserved	Rigid		243	R	Alpha-Helix	Exposed	Not_conserved	Intermediate
244	L	Alpha-Helix	Buried	Not_conserved	Flexible		244	S	Random-Coil	Buried	Not_conserved	Intermediate
245	H	Alpha-Helix	Buried	Not_conserved	Flexible		245	Y	Random-Coil	Exposed	Not_conserved	Intermediate
246	R	Alpha-Helix	Intermediate	Not_conserved	Intermediate		246	L	Random-Coil	Exposed	Not_conserved	Intermediate
247	S	Random-Coil	Exposed	Not_conserved	Intermediate		247	T	Random-Coil	Exposed	Not_conserved	Intermediate
248	Y	Random-Coil	Exposed	Not_conserved	Intermediate		248	P	Random-Coil	Exposed	Conserved_functional_residue	Intermediate
249	L	Random-Coil	Exposed	Not_conserved	Intermediate		249	G	Random-Coil	Exposed	Not_conserved	Intermediate
250	T	Random-Coil	Exposed	Not_conserved	Intermediate		250	D	Random-Coil	Exposed	Not_conserved	Flexible
251	P	Random-Coil	Exposed	Conserved_functional_residue	Intermediate		251	S	Random-Coil	Exposed	Not_conserved	Flexible
252	G	Random-Coil	Exposed	Not_conserved	Intermediate		252	S	Random-Coil	Buried	Not_conserved	Flexible
253	D	Random-Coil	Exposed	Not_conserved	Flexible		253	S	Random-Coil	Exposed	Not_conserved	Intermediate
254	S	Random-Coil	Exposed	Not_conserved	Flexible		254	G	Random-Coil	Buried	Not_conserved	Flexible
255	S	Random-Coil	Buried	Not_conserved	Flexible		255	W	Random-Coil	Buried	Not_conserved	Flexible
256	S	Random-Coil	Exposed	Not_conserved	Intermediate		256	T	Alpha-Helix	Buried	Not_conserved	Flexible
257	G	Random-Coil	Buried	Not_conserved	Flexible		257	A	Alpha-Helix	Buried	Not_conserved	Flexible
258	W	Random-Coil	Buried	Not_conserved	Flexible		258	G	Alpha-Helix	Buried	Not_conserved	Flexible
259	T	Alpha-Helix	Buried	Not_conserved	Flexible		259	A	Alpha-Helix	Buried	Not_conserved	Intermediate
260	A	Alpha-Helix	Buried	Not_conserved	Flexible		260	A	Alpha-Helix	Buried	Not_conserved	Intermediate
261	G	Alpha-Helix	Buried	Not_conserved	Flexible		261	A	Alpha-Helix	Buried	Not_conserved	Intermediate
262	A	Alpha-Helix	Buried	Not_conserved	Intermediate		262	Y	Alpha-Helix	Buried	Not_conserved	Rigid
263	A	Alpha-Helix	Buried	Not_conserved	Intermediate		263	Y	Alpha-Helix	Buried	Not_conserved	Rigid
264	A	Alpha-Helix	Buried	Not_conserved	Intermediate		264	V	Alpha-Helix	Buried	Conserved_structural_residue	Intermediate
265	Y	Alpha-Helix	Buried	Not_conserved	Rigid		265	G	Random-Coil	Buried	Conserved_structural_residue	Intermediate
266	Y	Alpha-Helix	Buried	Not_conserved	Rigid		266	Y	Random-Coil	Buried	Not_conserved	Intermediate
267	V	Alpha-Helix	Buried	Conserved_structural_residue	Intermediate		267	L	Random-Coil	Buried	Conserved_structural_residue	Intermediate
268	G	Random-Coil	Buried	Not_conserved	Intermediate		268	Q	Random-Coil	Buried	Not_conserved	Flexible
269	Y	Random-Coil	Buried	Not_conserved	Intermediate		269	P	Random-Coil	Exposed	Not_conserved	Flexible
270	L	Random-Coil	Buried	Conserved_structural_residue	Intermediate		270	R	Random-Coil	Buried	Not_conserved	Flexible
271	Q	Random-Coil	Buried	Not_conserved	Flexible		271	T	Alpha-Helix	Buried	Conserved_structural_residue	Intermediate
272	P	Random-Coil	Exposed	Not_conserved	Flexible		272	F	Alpha-Helix	Buried	Not_conserved	Rigid
273	R	Random-Coil	Buried	Not_conserved	Flexible		273	L	Alpha-Helix	Buried	Not_conserved	Rigid
274	T	Alpha-Helix	Exposed	Conserved_structural_residue	Intermediate		274	L	Alpha-Helix	Buried	Not_conserved	Intermediate
275	F	Alpha-Helix	Intermediate	Not_conserved	Rigid		275	K	Alpha-Helix	Buried	Not_conserved	Intermediate
276	L	Alpha-Helix	Buried	Not_conserved	Rigid		276	Y	Random-Coil	Buried	Not_conserved	Rigid
277	L	Alpha-Helix	Buried	Not_conserved	Intermediate		277	N	Random-Coil	Buried	Not_conserved	Flexible
278	K	Alpha-Helix	Intermediate	Not_conserved	Intermediate		278	E	Random-Coil	Exposed	Not_conserved	Flexible
279	Y	Random-Coil	Buried	Not_conserved	Rigid		279	N	Random-Coil	Exposed	Conserved_functional_residue	Flexible
280	N	Random-Coil	Buried	Not_conserved	Flexible		280	G	Random-Coil	Buried	Conserved_functional_residue	Intermediate
281	E	Random-Coil	Exposed	Not_conserved	Flexible		281	T	Beta-Strand	Buried	Conserved_functional_residue	Intermediate
282	N	Random-Coil	Exposed	Conserved_functional_residue	Flexible		282	I	Beta-Strand	Buried	Conserved_structural_residue	Rigid
283	G	Random-Coil	Buried	Conserved_functional_residue	Intermediate		283	T	Beta-Strand	Intermediate	Not_conserved	Intermediate
284	T	Beta-Strand	Buried	Conserved_functional_residue	Intermediate		284	D	Beta-Strand	Intermediate	Not_conserved	Rigid
285	I	Beta-Strand	Buried	Conserved_structural_residue	Rigid		285	A	Beta-Strand	Buried	Conserved_structural_residue	Intermediate
286	T	Beta-Strand	Intermediate	Not_conserved	Intermediate		286	V	Beta-Strand	Buried	Not_conserved	Intermediate
287	D	Beta-Strand	Intermediate	Not_conserved	Rigid		287	D	Beta-Strand	Buried	Conserved_functional_residue	Intermediate
288	A	Beta-Strand	Buried	Conserved_structural_residue	Intermediate		288	C	Random-Coil	Buried	Conserved_structural_residue	Flexible
289	V	Beta-Strand	Buried	Conserved_structural_residue	Intermediate		289	A	Random-Coil	Buried	Not_conserved	Flexible
290	D	Beta-Strand	Buried	Conserved_functional_residue	Intermediate		290	L	Random-Coil	Exposed	Not_conserved	Flexible
291	C	Random-Coil	Buried	Not_conserved	Flexible		291	D	Random-Coil	Exposed	Not_conserved	Flexible
292	A	Random-Coil	Buried	Not_conserved	Flexible		292	P	Random-Coil	Intermediate	Conserved_functional_residue	Intermediate
293	L	Random-Coil	Exposed	Not_conserved	Flexible		293	L	Random-Coil	Intermediate	Conserved_functional_residue	Intermediate
294	D	Random-Coil	Exposed	Not_conserved	Flexible		294	S	Random-Coil	Exposed	Not_conserved	Intermediate
295	P	Random-Coil	Buried	Conserved_functional_residue	Intermediate		295	E	Random-Coil	Exposed	Conserved_functional_residue	Intermediate
296	L	Random-Coil	Exposed	Conserved_functional_residue	Intermediate		296	T	Random-Coil	Buried	Not_conserved	Intermediate
297	S	Random-Coil	Exposed	Not_conserved	Intermediate		297	K	Random-Coil	Intermediate	Conserved_functional_residue	Intermediate
298	E	Random-Coil	Exposed	Conserved_functional_residue	Intermediate		298	C	Random-Coil	Buried	Conserved_structural_residue	Rigid
299	T	Random-Coil	Buried	Not_conserved	Intermediate		299	T	Random-Coil	Intermediate	Conserved_functional_residue	Intermediate
300	K	Random-Coil	Intermediate	Conserved_functional_residue	Intermediate		300	L	Random-Coil	Intermediate	Not_conserved	Intermediate
301	C	Random-Coil	Buried	Not_conserved	Rigid		301	K	Random-Coil	Exposed	Not_conserved	Intermediate
302	T	Random-Coil	Intermediate	Not_conserved	Intermediate		302	S	Random-Coil	Exposed	Not_conserved	Flexible
303	L	Random-Coil	Intermediate	Not_conserved	Intermediate		303	F	Random-Coil	Buried	Not_conserved	Intermediate
304	K	Random-Coil	Exposed	Conserved_functional_residue	Intermediate		304	T	Random-Coil	Intermediate	Not_conserved	Intermediate
305	S	Random-Coil	Exposed	Not_conserved	Flexible		305	V	Beta-Strand	Buried	Conserved_structural_residue	Intermediate
306	F	Random-Coil	Buried	Not_conserved	Intermediate		306	E	Beta-Strand	Exposed	Not_conserved	Intermediate
307	T	Random-Coil	Exposed	Not_conserved	Intermediate		307	K	Random-Coil	Exposed	Conserved_functional_residue	Flexible
308	V	Beta-Strand	Buried	Not_conserved	Intermediate		308	G	Random-Coil	Buried	Conserved_functional_residue	Intermediate
309	E	Beta-Strand	Exposed	Not_conserved	Intermediate		309	I	Random-Coil	Buried	Conserved_structural_residue	Intermediate
310	K	Random-Coil	Exposed	Conserved_functional_residue	Flexible		310	Y	Random-Coil	Buried	Conserved_functional_residue	Rigid
311	G	Random-Coil	Buried	Conserved_functional_residue	Intermediate		311	Q	Random-Coil	Buried	Not_conserved	Intermediate
312	I	Random-Coil	Buried	Conserved_structural_residue	Intermediate		312	T	Random-Coil	Buried	Conserved_functional_residue	Flexible
313	Y	Random-Coil	Buried	Conserved_functional_residue	Rigid		313	S	Random-Coil	Buried	Conserved_structural_residue	Intermediate
314	Q	Random-Coil	Buried	Not_conserved	Intermediate		314	N	Random-Coil	Exposed	Conserved_functional_residue	Intermediate
315	T	Random-Coil	Buried	Conserved_functional_residue	Flexible		315	F	Random-Coil	Intermediate	Conserved_structural_residue	Intermediate
316	S	Random-Coil	Buried	Conserved_structural_residue	Intermediate		316	R	Random-Coil	Exposed	Conserved_functional_residue	Flexible
317	N	Random-Coil	Exposed	Conserved_functional_residue	Intermediate		317	V	Random-Coil	Intermediate	Conserved_structural_residue	Intermediate
318	F	Random-Coil	Intermediate	Conserved_structural_residue	Intermediate		318	Q	Random-Coil	Exposed	Not_conserved	Intermediate
319	R	Random-Coil	Exposed	Conserved_functional_residue	Intermediate		319	P	Random-Coil	Exposed	Conserved_functional_residue	Intermediate
320	V	Random-Coil	Buried	Conserved_structural_residue	Intermediate		320	T	Random-Coil	Exposed	Not_conserved	Intermediate
321	Q	Random-Coil	Exposed	Not_conserved	Intermediate		321	E	Random-Coil	Intermediate	Not_conserved	Intermediate
322	P	Random-Coil	Exposed	Conserved_functional_residue	Intermediate		322	S	Random-Coil	Intermediate	Not_conserved	Intermediate
323	T	Random-Coil	Exposed	Not_conserved	Intermediate		323	I	Beta-Strand	Buried	Not_conserved	Rigid
324	E	Random-Coil	Exposed	Not_conserved	Intermediate		324	V	Beta-Strand	Buried	Not_conserved	Rigid
325	S	Random-Coil	Intermediate	Not_conserved	Intermediate		325	R	Beta-Strand	Exposed	Conserved_functional_residue	Rigid
326	I	Beta-Strand	Buried	Not_conserved	Rigid		326	F	Random-Coil	Buried	Conserved_structural_residue	Intermediate
327	V	Beta-Strand	Buried	Not_conserved	Rigid		327	P	Random-Coil	Buried	Conserved_functional_residue	Intermediate
328	R	Beta-Strand	Exposed	Conserved_functional_residue	Rigid		328	N	Random-Coil	Exposed	Conserved_functional_residue	Intermediate
329	F	Random-Coil	Buried	Conserved_structural_residue	Intermediate		329	I	Random-Coil	Exposed	Conserved_structural_residue	Flexible
330	P	Random-Coil	Intermediate	Conserved_functional_residue	Intermediate		330	T	Random-Coil	Exposed	Conserved_functional_residue	Intermediate
331	N	Random-Coil	Exposed	Conserved_functional_residue	Intermediate		331	N	Random-Coil	Exposed	Not_conserved	Flexible
332	I	Random-Coil	Intermediate	Conserved_structural_residue	Flexible		332	L	Random-Coil	Exposed	Not_conserved	Flexible
333	T	Random-Coil	Buried	Conserved_functional_residue	Intermediate		333	C	Random-Coil	Buried	Conserved_structural_residue	Flexible
334	N	Random-Coil	Exposed	Conserved_functional_residue	Flexible		334	P	Random-Coil	Exposed	Conserved_functional_residue	Intermediate
335	L	Random-Coil	Exposed	Not_conserved	Flexible		335	F	Random-Coil	Buried	Conserved_structural_residue	Intermediate
336	C	Random-Coil	Buried	Not_conserved	Flexible		336	D	Random-Coil	Exposed	Not_conserved	Flexible
337	P	Random-Coil	Exposed	Conserved_functional_residue	Intermediate		337	E	Random-Coil	Exposed	Not_conserved	Intermediate
338	F	Random-Coil	Exposed	Conserved_structural_residue	Intermediate		338	V	Random-Coil	Buried	Conserved_structural_residue	Intermediate
339	G	Random-Coil	Exposed	Not_conserved	Flexible		339	F	Random-Coil	Buried	Conserved_structural_residue	Intermediate
340	E	Random-Coil	Exposed	Not_conserved	Intermediate		340	N	Random-Coil	Exposed	Conserved_functional_residue	Flexible
341	V	Random-Coil	Buried	Not_conserved	Intermediate		341	A	Random-Coil	Exposed	Not_conserved	Flexible
342	F	Random-Coil	Buried	Conserved_structural_residue	Intermediate		342	T	Beta-Strand	Exposed	Not_conserved	Flexible
343	N	Random-Coil	Exposed	Conserved_functional_residue	Flexible		343	R	Beta-Strand	Exposed	Not_conserved	Intermediate
344	A	Random-Coil	Exposed	Conserved_structural_residue	Flexible		344	F	Beta-Strand	Exposed	Conserved_structural_residue	Flexible
345	T	Beta-Strand	Exposed	Not_conserved	Flexible		345	A	Random-Coil	Exposed	Not_conserved	Flexible
346	R	Beta-Strand	Exposed	Not_conserved	Intermediate		346	S	Alpha-Helix	Exposed	Not_conserved	Rigid
347	F	Beta-Strand	Exposed	Conserved_structural_residue	Flexible		347	V	Alpha-Helix	Buried	Conserved_structural_residue	Intermediate
348	A	Random-Coil	Exposed	Not_conserved	Flexible		348	Y	Alpha-Helix	Buried	Conserved_structural_residue	Intermediate
349	S	Alpha-Helix	Exposed	Not_conserved	Rigid		349	A	Alpha-Helix	Exposed	Conserved_structural_residue	Intermediate
350	V	Alpha-Helix	Buried	Conserved_structural_residue	Intermediate		350	W	Alpha-Helix	Exposed	Conserved_structural_residue	Intermediate
351	Y	Alpha-Helix	Intermediate	Conserved_structural_residue	Intermediate		351	N	Alpha-Helix	Exposed	Not_conserved	Intermediate
352	A	Alpha-Helix	Buried	Conserved_structural_residue	Intermediate		352	R	Alpha-Helix	Exposed	Conserved_functional_residue	Flexible
353	W	Alpha-Helix	Buried	Not_conserved	Intermediate		353	K	Random-Coil	Exposed	Not_conserved	Flexible
354	N	Alpha-Helix	Exposed	Not_conserved	Intermediate		354	R	Beta-Strand	Intermediate	Not_conserved	Intermediate
355	R	Alpha-Helix	Exposed	Conserved_functional_residue	Flexible		355	I	Beta-Strand	Buried	Conserved_structural_residue	Intermediate
356	K	Random-Coil	Intermediate	Not_conserved	Flexible		356	S	Random-Coil	Exposed	Not_conserved	Flexible
357	R	Beta-Strand	Exposed	Not_conserved	Intermediate		357	N	Random-Coil	Exposed	Not_conserved	Flexible
358	I	Beta-Strand	Buried	Conserved_structural_residue	Intermediate		358	C	Random-Coil	Buried	Conserved_structural_residue	Intermediate
359	S	Random-Coil	Intermediate	Conserved_structural_residue	Flexible		359	V	Random-Coil	Buried	Not_conserved	Flexible
360	N	Random-Coil	Exposed	Not_conserved	Flexible		360	A	Random-Coil	Buried	Conserved_structural_residue	Intermediate
361	C	Random-Coil	Buried	Not_conserved	Intermediate		361	D	Random-Coil	Buried	Conserved_structural_residue	Flexible
362	V	Random-Coil	Intermediate	Not_conserved	Flexible		362	Y	Random-Coil	Buried	Conserved_structural_residue	Intermediate
363	A	Random-Coil	Buried	Conserved_structural_residue	Intermediate		363	S	Random-Coil	Buried	Not_conserved	Intermediate
364	D	Random-Coil	Buried	Conserved_structural_residue	Flexible		364	V	Random-Coil	Buried	Conserved_structural_residue	Rigid
365	Y	Random-Coil	Buried	Conserved_structural_residue	Intermediate		365	L	Random-Coil	Buried	Not_conserved	Rigid
366	S	Random-Coil	Buried	Not_conserved	Intermediate		366	Y	Random-Coil	Buried	Conserved_structural_residue	Rigid
367	V	Beta-Strand	Buried	Conserved_structural_residue	Rigid		367	N	Random-Coil	Exposed	Conserved_structural_residue	Intermediate
368	L	Beta-Strand	Buried	Conserved_structural_residue	Rigid		368	L	Random-Coil	Exposed	Not_conserved	Flexible
369	Y	Beta-Strand	Buried	Conserved_structural_residue	Intermediate		369	A	Random-Coil	Buried	Not_conserved	Intermediate
370	N	Random-Coil	Exposed	Conserved_structural_residue	Intermediate		370	P	Random-Coil	Exposed	Not_conserved	Flexible
371	S	Random-Coil	Buried	Conserved_structural_residue	Flexible		371	F	Random-Coil	Buried	Conserved_structural_residue	Intermediate
372	A	Random-Coil	Buried	Not_conserved	Intermediate		372	F	Random-Coil	Exposed	Not_conserved	Flexible
373	S	Random-Coil	Exposed	Not_conserved	Flexible		373	T	Beta-Strand	Exposed	Conserved_structural_residue	Flexible
374	F	Random-Coil	Buried	Conserved_structural_residue	Intermediate		374	F	Beta-Strand	Buried	Conserved_structural_residue	Rigid
375	S	Random-Coil	Buried	Conserved_structural_residue	Flexible		375	K	Beta-Strand	Exposed	Not_conserved	Intermediate
376	T	Random-Coil	Exposed	Conserved_structural_residue	Flexible		376	C	Random-Coil	Buried	Conserved_structural_residue	Intermediate
377	F	Beta-Strand	Buried	Conserved_structural_residue	Intermediate		377	Y	Random-Coil	Exposed	Conserved_functional_residue	Flexible
378	K	Beta-Strand	Exposed	Conserved_functional_residue	Intermediate		378	G	Random-Coil	Exposed	Conserved_functional_residue	Flexible
379	C	Beta-Strand	Buried	Not_conserved	Intermediate		379	V	Random-Coil	Buried	Conserved_functional_residue	Flexible
380	Y	Beta-Strand	Exposed	Conserved_functional_residue	Flexible		380	S	Random-Coil	Exposed	Conserved_functional_residue	Flexible
381	G	Beta-Strand	Exposed	Conserved_functional_residue	Flexible		381	P	Random-Coil	Buried	Not_conserved	Flexible
382	V	Random-Coil	Intermediate	Conserved_functional_residue	Flexible		382	T	Random-Coil	Exposed	Not_conserved	Flexible
383	S	Random-Coil	Exposed	Conserved_functional_residue	Flexible		383	K	Random-Coil	Exposed	Conserved_functional_residue	Intermediate
384	P	Random-Coil	Exposed	Not_conserved	Flexible		384	L	Random-Coil	Buried	Conserved_structural_residue	Intermediate
385	T	Random-Coil	Buried	Not_conserved	Flexible		385	N	Random-Coil	Exposed	Not_conserved	Intermediate
386	K	Random-Coil	Exposed	Conserved_functional_residue	Intermediate		386	D	Random-Coil	Exposed	Conserved_functional_residue	Intermediate
387	L	Random-Coil	Buried	Conserved_structural_residue	Intermediate		387	L	Random-Coil	Buried	Conserved_structural_residue	Rigid
388	N	Random-Coil	Exposed	Not_conserved	Intermediate		388	C	Random-Coil	Buried	Conserved_structural_residue	Intermediate
389	D	Random-Coil	Exposed	Conserved_functional_residue	Intermediate		389	F	Random-Coil	Buried	Conserved_structural_residue	Intermediate
390	L	Random-Coil	Buried	Conserved_structural_residue	Rigid		390	T	Random-Coil	Buried	Not_conserved	Flexible
391	C	Random-Coil	Buried	Not_conserved	Intermediate		391	N	Random-Coil	Buried	Not_conserved	Flexible
392	F	Random-Coil	Buried	Conserved_structural_residue	Intermediate		392	V	Random-Coil	Buried	Conserved_structural_residue	Intermediate
393	T	Random-Coil	Buried	Not_conserved	Flexible		393	Y	Random-Coil	Buried	Conserved_structural_residue	Intermediate
394	N	Random-Coil	Buried	Not_conserved	Flexible		394	A	Random-Coil	Buried	Conserved_structural_residue	Intermediate
395	V	Random-Coil	Buried	Conserved_structural_residue	Intermediate		395	D	Random-Coil	Buried	Conserved_functional_residue	Intermediate
396	Y	Random-Coil	Buried	Conserved_structural_residue	Intermediate		396	S	Random-Coil	Buried	Not_conserved	Intermediate
397	A	Random-Coil	Buried	Conserved_structural_residue	Intermediate		397	F	Beta-Strand	Buried	Conserved_structural_residue	Intermediate
398	D	Random-Coil	Intermediate	Conserved_functional_residue	Intermediate		398	V	Beta-Strand	Buried	Not_conserved	Intermediate
399	S	Random-Coil	Buried	Not_conserved	Intermediate		399	I	Beta-Strand	Buried	Not_conserved	Intermediate
400	F	Beta-Strand	Buried	Conserved_structural_residue	Intermediate		400	R	Random-Coil	Buried	Not_conserved	Flexible
401	V	Beta-Strand	Buried	Not_conserved	Intermediate		401	G	Random-Coil	Buried	Not_conserved	Flexible
402	I	Beta-Strand	Buried	Not_conserved	Intermediate		402	D	Random-Coil	Buried	Not_conserved	Flexible
403	R	Random-Coil	Exposed	Not_conserved	Flexible		403	E	Random-Coil	Intermediate	Not_conserved	Flexible
404	G	Random-Coil	Buried	Not_conserved	Flexible		404	V	Random-Coil	Exposed	Conserved_structural_residue	Intermediate
405	D	Random-Coil	Exposed	Not_conserved	Flexible		405	R	Beta-Strand	Buried	Conserved_functional_residue	Rigid
406	E	Random-Coil	Exposed	Not_conserved	Flexible		406	Q	Beta-Strand	Exposed	Conserved_functional_residue	Rigid
407	V	Random-Coil	Exposed	Conserved_structural_residue	Intermediate		407	I	Beta-Strand	Buried	Not_conserved	Rigid
408	R	Beta-Strand	Exposed	Conserved_functional_residue	Rigid		408	A	Random-Coil	Exposed	Conserved_structural_residue	Rigid
409	Q	Beta-Strand	Exposed	Conserved_functional_residue	Intermediate		409	P	Random-Coil	Buried	Conserved_functional_residue	Rigid
410	I	Beta-Strand	Buried	Not_conserved	Rigid		410	G	Random-Coil	Exposed	Not_conserved	Intermediate
411	A	Random-Coil	Intermediate	Conserved_structural_residue	Intermediate		411	Q	Random-Coil	Exposed	Not_conserved	Intermediate
412	P	Random-Coil	Buried	Conserved_functional_residue	Intermediate		412	T	Random-Coil	Exposed	Conserved_functional_residue	Flexible
413	G	Random-Coil	Exposed	Not_conserved	Intermediate		413	G	Random-Coil	Exposed	Conserved_structural_residue	Intermediate
414	Q	Random-Coil	Exposed	Not_conserved	Intermediate		414	N	Random-Coil	Buried	Not_conserved	Intermediate
415	T	Random-Coil	Exposed	Conserved_functional_residue	Flexible		415	I	Random-Coil	Buried	Conserved_structural_residue	Rigid
416	G	Random-Coil	Exposed	Not_conserved	Rigid		416	A	Random-Coil	Buried	Conserved_structural_residue	Intermediate
417	K	Random-Coil	Buried	Not_conserved	Intermediate		417	D	Random-Coil	Intermediate	Conserved_functional_residue	Intermediate
418	I	Beta-Strand	Buried	Conserved_structural_residue	Intermediate		418	Y	Random-Coil	Buried	Conserved_functional_residue	Intermediate
419	A	Beta-Strand	Buried	Conserved_structural_residue	Intermediate		419	N	Random-Coil	Intermediate	Conserved_functional_residue	Flexible
420	D	Random-Coil	Exposed	Conserved_functional_residue	Intermediate		420	Y	Random-Coil	Buried	Conserved_functional_residue	Flexible
421	Y	Random-Coil	Buried	Conserved_functional_residue	Intermediate		421	K	Random-Coil	Intermediate	Conserved_functional_residue	Flexible
422	N	Random-Coil	Intermediate	Conserved_functional_residue	Flexible		422	L	Random-Coil	Buried	Conserved_functional_residue	Intermediate
423	Y	Random-Coil	Buried	Conserved_functional_residue	Flexible		423	P	Random-Coil	Intermediate	Conserved_functional_residue	Flexible
424	K	Random-Coil	Intermediate	Not_conserved	Flexible		424	D	Random-Coil	Buried	Conserved_functional_residue	Flexible
425	L	Random-Coil	Buried	Conserved_functional_residue	Intermediate		425	D	Random-Coil	Exposed	Not_conserved	Intermediate
426	P	Random-Coil	Exposed	Conserved_functional_residue	Flexible		426	F	Beta-Strand	Buried	Conserved_structural_residue	Intermediate
427	D	Random-Coil	Exposed	Conserved_functional_residue	Flexible		427	T	Beta-Strand	Buried	Not_conserved	Intermediate
428	D	Random-Coil	Exposed	Conserved_functional_residue	Flexible		428	G	Beta-Strand	Buried	Conserved_structural_residue	Intermediate
429	F	Beta-Strand	Buried	Conserved_structural_residue	Flexible		429	C	Beta-Strand	Buried	Conserved_structural_residue	Rigid
430	T	Beta-Strand	Exposed	Not_conserved	Intermediate		430	V	Beta-Strand	Buried	Conserved_structural_residue	Rigid
431	G	Beta-Strand	Buried	Not_conserved	Intermediate		431	I	Beta-Strand	Buried	Not_conserved	Rigid
432	C	Beta-Strand	Buried	Not_conserved	Rigid		432	A	Beta-Strand	Buried	Conserved_structural_residue	Rigid
433	V	Beta-Strand	Buried	Conserved_structural_residue	Rigid		433	W	Beta-Strand	Buried	Conserved_structural_residue	Intermediate
434	I	Beta-Strand	Buried	Not_conserved	Rigid		434	N	Random-Coil	Buried	Conserved_functional_residue	Intermediate
435	A	Beta-Strand	Buried	Conserved_structural_residue	Rigid		435	S	Random-Coil	Buried	Not_conserved	Intermediate
436	W	Beta-Strand	Intermediate	Not_conserved	Rigid		436	N	Random-Coil	Exposed	Not_conserved	Flexible
437	N	Random-Coil	Buried	Conserved_functional_residue	Intermediate		437	N	Random-Coil	Exposed	Not_conserved	Flexible
438	S	Random-Coil	Buried	Not_conserved	Flexible		438	L	Random-Coil	Buried	Not_conserved	Flexible
439	N	Random-Coil	Exposed	Not_conserved	Flexible		439	D	Random-Coil	Buried	Conserved_functional_residue	Flexible
440	N	Random-Coil	Exposed	Not_conserved	Flexible		440	S	Random-Coil	Buried	Not_conserved	Intermediate
441	L	Random-Coil	Buried	Not_conserved	Flexible		441	K	Random-Coil	Exposed	Not_conserved	Flexible
442	D	Random-Coil	Buried	Conserved_functional_residue	Flexible		442	V	Random-Coil	Buried	Not_conserved	Intermediate
443	S	Random-Coil	Buried	Not_conserved	Intermediate		443	S	Random-Coil	Buried	Not_conserved	Flexible
444	K	Random-Coil	Buried	Not_conserved	Flexible		444	G	Random-Coil	Buried	Conserved_functional_residue	Flexible
445	V	Random-Coil	Buried	Not_conserved	Intermediate		445	N	Random-Coil	Exposed	Not_conserved	Flexible
446	G	Random-Coil	Buried	Not_conserved	Flexible		446	Y	Random-Coil	Intermediate	Not_conserved	Intermediate
447	G	Random-Coil	Exposed	Not_conserved	Flexible		447	N	Random-Coil	Buried	Not_conserved	Flexible
448	N	Random-Coil	Exposed	Conserved_functional_residue	Flexible		448	Y	Random-Coil	Buried	Not_conserved	Intermediate
449	Y	Random-Coil	Intermediate	Not_conserved	Intermediate		449	L	Alpha-Helix	Buried	Not_conserved	Intermediate
450	N	Random-Coil	Buried	Not_conserved	Flexible		450	Y	Alpha-Helix	Buried	Conserved_structural_residue	Rigid
451	Y	Alpha-Helix	Buried	Not_conserved	Intermediate		451	R	Alpha-Helix	Buried	Conserved_functional_residue	Intermediate
452	L	Alpha-Helix	Buried	Not_conserved	Rigid		452	L	Alpha-Helix	Buried	Not_conserved	Intermediate
453	Y	Alpha-Helix	Buried	Conserved_structural_residue	Rigid		453	F	Alpha-Helix	Buried	Not_conserved	Intermediate
454	R	Alpha-Helix	Intermediate	Conserved_functional_residue	Intermediate		454	R	Alpha-Helix	Buried	Conserved_functional_residue	Flexible
455	L	Alpha-Helix	Buried	Not_conserved	Rigid		455	K	Alpha-Helix	Exposed	Not_conserved	Flexible
456	F	Alpha-Helix	Buried	Not_conserved	Intermediate		456	S	Random-Coil	Buried	Not_conserved	Flexible
457	R	Alpha-Helix	Exposed	Conserved_functional_residue	Intermediate		457	N	Random-Coil	Exposed	Not_conserved	Intermediate
458	K	Alpha-Helix	Exposed	Not_conserved	Flexible		458	L	Random-Coil	Exposed	Not_conserved	Intermediate
459	S	Random-Coil	Exposed	Not_conserved	Flexible		459	K	Random-Coil	Exposed	Not_conserved	Rigid
460	N	Random-Coil	Exposed	Not_conserved	Flexible		460	P	Random-Coil	Exposed	Conserved_functional_residue	Rigid
461	L	Random-Coil	Exposed	Not_conserved	Intermediate		461	F	Random-Coil	Buried	Not_conserved	Rigid
462	K	Random-Coil	Buried	Not_conserved	Rigid		462	E	Random-Coil	Exposed	Not_conserved	Intermediate
463	P	Random-Coil	Buried	Conserved_functional_residue	Rigid		463	R	Random-Coil	Exposed	Conserved_functional_residue	Intermediate
464	F	Random-Coil	Buried	Not_conserved	Rigid		464	D	Random-Coil	Buried	Conserved_functional_residue	Flexible
465	E	Random-Coil	Exposed	Conserved_functional_residue	Intermediate		465	I	Random-Coil	Buried	Not_conserved	Flexible
466	R	Random-Coil	Exposed	Conserved_functional_residue	Intermediate		466	S	Random-Coil	Buried	Not_conserved	Flexible
467	D	Random-Coil	Exposed	Conserved_functional_residue	Intermediate		467	T	Alpha-Helix	Buried	Not_conserved	Flexible
468	I	Random-Coil	Buried	Not_conserved	Intermediate		468	E	Alpha-Helix	Buried	Not_conserved	Intermediate
469	S	Random-Coil	Buried	Conserved_structural_residue	Intermediate		469	I	Alpha-Helix	Buried	Not_conserved	Intermediate
470	T	Beta-Strand	Buried	Not_conserved	Intermediate		470	Y	Alpha-Helix	Buried	Not_conserved	Intermediate
471	E	Beta-Strand	Buried	Not_conserved	Flexible		471	Q	Alpha-Helix	Exposed	Not_conserved	Intermediate
472	I	Beta-Strand	Buried	Not_conserved	Rigid		472	A	Random-Coil	Exposed	Not_conserved	Intermediate
473	Y	Beta-Strand	Buried	Not_conserved	Intermediate		473	G	Random-Coil	Exposed	Not_conserved	Flexible
474	Q	Beta-Strand	Exposed	Not_conserved	Flexible		474	N	Random-Coil	Exposed	Not_conserved	Flexible
475	A	Random-Coil	Buried	Not_conserved	Intermediate		475	K	Random-Coil	Intermediate	Not_conserved	Flexible
476	G	Random-Coil	Exposed	Not_conserved	Flexible		476	P	Random-Coil	Buried	Not_conserved	Rigid
477	S	Random-Coil	Exposed	Not_conserved	Flexible		477	C	Random-Coil	Buried	Not_conserved	Intermediate
478	T	Random-Coil	Buried	Not_conserved	Intermediate		478	N	Random-Coil	Exposed	Not_conserved	Intermediate
479	P	Random-Coil	Buried	Not_conserved	Rigid		479	G	Random-Coil	Buried	Not_conserved	Intermediate
480	C	Random-Coil	Buried	Not_conserved	Intermediate		480	V	Random-Coil	Intermediate	Not_conserved	Flexible
481	N	Random-Coil	Buried	Not_conserved	Rigid		481	A	Random-Coil	Exposed	Not_conserved	Intermediate
482	G	Random-Coil	Buried	Not_conserved	Intermediate		482	G	Random-Coil	Exposed	Not_conserved	Intermediate
483	V	Random-Coil	Intermediate	Not_conserved	Intermediate		483	F	Random-Coil	Buried	Not_conserved	Intermediate
484	E	Random-Coil	Exposed	Not_conserved	Flexible		484	N	Random-Coil	Exposed	Conserved_functional_residue	Flexible
485	G	Random-Coil	Exposed	Not_conserved	Intermediate		485	C	Random-Coil	Buried	Not_conserved	Intermediate
486	F	Random-Coil	Buried	Not_conserved	Intermediate		486	Y	Random-Coil	Buried	Conserved_functional_residue	Flexible
487	N	Random-Coil	Exposed	Not_conserved	Flexible		487	F	Random-Coil	Buried	Not_conserved	Intermediate
488	C	Random-Coil	Buried	Not_conserved	Intermediate		488	P	Random-Coil	Buried	Not_conserved	Flexible
489	Y	Beta-Strand	Buried	Conserved_functional_residue	Flexible		489	L	Random-Coil	Buried	Conserved_structural_residue	Intermediate
490	F	Beta-Strand	Buried	Not_conserved	Intermediate		490	R	Random-Coil	Buried	Not_conserved	Intermediate
491	P	Random-Coil	Buried	Not_conserved	Intermediate		491	S	Random-Coil	Buried	Not_conserved	Intermediate
492	L	Random-Coil	Buried	Conserved_structural_residue	Intermediate		492	Y	Random-Coil	Intermediate	Conserved_functional_residue	Intermediate
493	Q	Random-Coil	Buried	Not_conserved	Intermediate		493	S	Random-Coil	Buried	Not_conserved	Flexible
494	S	Random-Coil	Buried	Not_conserved	Intermediate		494	F	Random-Coil	Buried	Conserved_structural_residue	Intermediate
495	Y	Random-Coil	Buried	Conserved_functional_residue	Intermediate		495	R	Random-Coil	Buried	Not_conserved	Flexible
496	G	Random-Coil	Buried	Not_conserved	Intermediate		496	P	Random-Coil	Buried	Not_conserved	Intermediate
497	F	Random-Coil	Buried	Conserved_structural_residue	Flexible		497	T	Random-Coil	Buried	Not_conserved	Intermediate
498	Q	Random-Coil	Buried	Not_conserved	Intermediate		498	Y	Random-Coil	Buried	Not_conserved	Intermediate
499	P	Random-Coil	Buried	Not_conserved	Intermediate		499	G	Random-Coil	Buried	Not_conserved	Intermediate
500	T	Random-Coil	Exposed	Not_conserved	Intermediate		500	V	Random-Coil	Buried	Not_conserved	Intermediate
501	N	Random-Coil	Buried	Not_conserved	Flexible		501	G	Random-Coil	Buried	Not_conserved	Intermediate
502	G	Random-Coil	Buried	Not_conserved	Flexible		502	H	Random-Coil	Buried	Not_conserved	Flexible
503	V	Random-Coil	Buried	Not_conserved	Flexible		503	Q	Random-Coil	Buried	Conserved_functional_residue	Intermediate
504	G	Random-Coil	Buried	Not_conserved	Intermediate		504	P	Random-Coil	Buried	Not_conserved	Intermediate
505	Y	Random-Coil	Buried	Conserved_functional_residue	Intermediate		505	Y	Random-Coil	Buried	Not_conserved	Rigid
506	Q	Random-Coil	Buried	Conserved_functional_residue	Intermediate		506	R	Beta-Strand	Buried	Conserved_functional_residue	Rigid
507	P	Random-Coil	Buried	Not_conserved	Intermediate		507	V	Beta-Strand	Buried	Conserved_structural_residue	Rigid
508	Y	Random-Coil	Buried	Not_conserved	Rigid		508	V	Beta-Strand	Buried	Conserved_structural_residue	Rigid
509	R	Beta-Strand	Buried	Conserved_functional_residue	Rigid		509	V	Beta-Strand	Buried	Conserved_structural_residue	Rigid
510	V	Beta-Strand	Buried	Conserved_structural_residue	Rigid		510	L	Beta-Strand	Buried	Conserved_structural_residue	Intermediate
511	V	Beta-Strand	Buried	Conserved_structural_residue	Rigid		511	S	Beta-Strand	Buried	Conserved_structural_residue	Intermediate
512	V	Beta-Strand	Buried	Conserved_structural_residue	Rigid		512	F	Beta-Strand	Exposed	Conserved_structural_residue	Flexible
513	L	Beta-Strand	Buried	Conserved_structural_residue	Rigid		513	E	Beta-Strand	Exposed	Conserved_functional_residue	Rigid
514	S	Beta-Strand	Buried	Conserved_structural_residue	Intermediate		514	L	Beta-Strand	Buried	Conserved_structural_residue	Rigid
515	F	Beta-Strand	Buried	Conserved_structural_residue	Rigid		515	L	Random-Coil	Exposed	Conserved_structural_residue	Intermediate
516	E	Beta-Strand	Exposed	Conserved_functional_residue	Rigid		516	H	Random-Coil	Exposed	Not_conserved	Intermediate
517	L	Beta-Strand	Buried	Conserved_structural_residue	Intermediate		517	A	Random-Coil	Exposed	Not_conserved	Intermediate
518	L	Random-Coil	Exposed	Conserved_structural_residue	Intermediate		518	P	Random-Coil	Exposed	Conserved_functional_residue	Intermediate
519	H	Random-Coil	Exposed	Not_conserved	Intermediate		519	A	Random-Coil	Exposed	Conserved_structural_residue	Intermediate
520	A	Random-Coil	Exposed	Conserved_structural_residue	Intermediate		520	T	Random-Coil	Exposed	Conserved_functional_residue	Flexible
521	P	Random-Coil	Exposed	Conserved_functional_residue	Intermediate		521	V	Random-Coil	Buried	Conserved_structural_residue	Flexible
522	A	Random-Coil	Exposed	Conserved_structural_residue	Rigid		522	C	Random-Coil	Exposed	Conserved_functional_residue	Intermediate
523	T	Random-Coil	Exposed	Conserved_functional_residue	Intermediate		523	G	Random-Coil	Exposed	Conserved_functional_residue	Flexible
524	V	Random-Coil	Buried	Conserved_structural_residue	Intermediate		524	P	Random-Coil	Exposed	Conserved_functional_residue	Intermediate
525	C	Random-Coil	Exposed	Conserved_functional_residue	Intermediate		525	K	Random-Coil	Exposed	Conserved_functional_residue	Flexible
526	G	Random-Coil	Exposed	Conserved_functional_residue	Intermediate		526	K	Random-Coil	Exposed	Not_conserved	Flexible
527	P	Random-Coil	Exposed	Conserved_functional_residue	Intermediate		527	S	Random-Coil	Exposed	Conserved_structural_residue	Intermediate
528	K	Random-Coil	Exposed	Conserved_functional_residue	Flexible		528	T	Random-Coil	Exposed	Conserved_functional_residue	Intermediate
529	K	Random-Coil	Exposed	Not_conserved	Flexible		529	N	Random-Coil	Intermediate	Not_conserved	Intermediate
530	S	Random-Coil	Exposed	Conserved_structural_residue	Intermediate		530	L	Beta-Strand	Buried	Conserved_functional_residue	Intermediate
531	T	Random-Coil	Exposed	Conserved_functional_residue	Intermediate		531	V	Beta-Strand	Buried	Not_conserved	Rigid
532	N	Random-Coil	Intermediate	Not_conserved	Intermediate		532	K	Random-Coil	Buried	Conserved_functional_residue	Rigid
533	L	Beta-Strand	Buried	Conserved_functional_residue	Rigid		533	N	Random-Coil	Buried	Conserved_functional_residue	Intermediate
534	V	Beta-Strand	Buried	Not_conserved	Rigid		534	K	Random-Coil	Buried	Not_conserved	Intermediate
535	K	Random-Coil	Exposed	Conserved_functional_residue	Intermediate		535	C	Beta-Strand	Buried	Conserved_structural_residue	Intermediate
536	N	Random-Coil	Buried	Conserved_functional_residue	Intermediate		536	V	Beta-Strand	Buried	Conserved_functional_residue	Intermediate
537	K	Random-Coil	Exposed	Not_conserved	Intermediate		537	N	Beta-Strand	Intermediate	Conserved_functional_residue	Intermediate
538	C	Beta-Strand	Buried	Not_conserved	Intermediate		538	F	Beta-Strand	Buried	Conserved_structural_residue	Intermediate
539	V	Beta-Strand	Buried	Conserved_functional_residue	Intermediate		539	N	Random-Coil	Intermediate	Conserved_functional_residue	Intermediate
540	N	Beta-Strand	Exposed	Conserved_functional_residue	Intermediate		540	F	Random-Coil	Buried	Conserved_structural_residue	Intermediate
541	F	Beta-Strand	Buried	Conserved_structural_residue	Intermediate		541	N	Random-Coil	Intermediate	Conserved_functional_residue	Intermediate
542	N	Random-Coil	Buried	Conserved_functional_residue	Intermediate		542	G	Random-Coil	Buried	Conserved_structural_residue	Intermediate
543	F	Random-Coil	Buried	Conserved_structural_residue	Intermediate		543	L	Random-Coil	Buried	Not_conserved	Intermediate
544	N	Random-Coil	Buried	Conserved_functional_residue	Intermediate		544	K	Random-Coil	Intermediate	Not_conserved	Flexible
545	G	Random-Coil	Buried	Not_conserved	Intermediate		545	G	Random-Coil	Buried	Conserved_structural_residue	Intermediate
546	L	Random-Coil	Buried	Conserved_structural_residue	Intermediate		546	T	Random-Coil	Intermediate	Conserved_functional_residue	Flexible
547	T	Random-Coil	Buried	Not_conserved	Flexible		547	G	Beta-Strand	Buried	Conserved_structural_residue	Rigid
548	G	Random-Coil	Buried	Not_conserved	Intermediate		548	V	Beta-Strand	Buried	Conserved_functional_residue	Intermediate
549	T	Random-Coil	Intermediate	Conserved_functional_residue	Flexible		549	L	Beta-Strand	Buried	Conserved_functional_residue	Rigid
550	G	Beta-Strand	Buried	Conserved_structural_residue	Rigid		550	T	Beta-Strand	Intermediate	Conserved_functional_residue	Rigid
551	V	Beta-Strand	Buried	Conserved_functional_residue	Intermediate		551	E	Beta-Strand	Exposed	Not_conserved	Intermediate
552	L	Beta-Strand	Buried	Conserved_functional_residue	Rigid		552	S	Random-Coil	Buried	Conserved_functional_residue	Flexible
553	T	Beta-Strand	Intermediate	Conserved_functional_residue	Rigid		553	N	Random-Coil	Intermediate	Not_conserved	Flexible
554	E	Beta-Strand	Intermediate	Not_conserved	Intermediate		554	K	Random-Coil	Exposed	Conserved_functional_residue	Flexible
555	S	Random-Coil	Buried	Conserved_functional_residue	Flexible		555	K	Random-Coil	Intermediate	Not_conserved	Intermediate
556	N	Random-Coil	Intermediate	Not_conserved	Flexible		556	F	Random-Coil	Buried	Conserved_structural_residue	Intermediate
557	K	Random-Coil	Exposed	Conserved_functional_residue	Flexible		557	L	Random-Coil	Intermediate	Not_conserved	Intermediate
558	K	Random-Coil	Exposed	Not_conserved	Intermediate		558	P	Random-Coil	Buried	Not_conserved	Intermediate
559	F	Random-Coil	Buried	Conserved_structural_residue	Intermediate		559	F	Random-Coil	Buried	Conserved_structural_residue	Intermediate
560	L	Random-Coil	Buried	Not_conserved	Intermediate		560	Q	Random-Coil	Buried	Conserved_functional_residue	Intermediate
561	P	Random-Coil	Buried	Not_conserved	Intermediate		561	Q	Random-Coil	Buried	Conserved_functional_residue	Intermediate
562	F	Random-Coil	Buried	Conserved_structural_residue	Intermediate		562	F	Random-Coil	Buried	Conserved_structural_residue	Rigid
563	Q	Random-Coil	Buried	Conserved_functional_residue	Intermediate		563	G	Random-Coil	Buried	Conserved_structural_residue	Intermediate
564	Q	Random-Coil	Buried	Conserved_functional_residue	Intermediate		564	R	Random-Coil	Buried	Not_conserved	Intermediate
565	F	Random-Coil	Buried	Conserved_structural_residue	Rigid		565	D	Random-Coil	Buried	Conserved_functional_residue	Flexible
566	G	Random-Coil	Buried	Conserved_structural_residue	Intermediate		566	I	Random-Coil	Buried	Not_conserved	Intermediate
567	R	Random-Coil	Buried	Conserved_functional_residue	Intermediate		567	A	Random-Coil	Buried	Not_conserved	Flexible
568	D	Random-Coil	Buried	Conserved_functional_residue	Flexible		568	D	Random-Coil	Exposed	Conserved_functional_residue	Flexible
569	I	Random-Coil	Buried	Not_conserved	Flexible		569	T	Random-Coil	Buried	Not_conserved	Flexible
570	A	Random-Coil	Buried	Not_conserved	Flexible		570	T	Random-Coil	Buried	Not_conserved	Rigid
571	D	Random-Coil	Exposed	Conserved_functional_residue	Flexible		571	D	Random-Coil	Buried	Conserved_functional_residue	Intermediate
572	T	Random-Coil	Buried	Not_conserved	Flexible		572	A	Random-Coil	Buried	Not_conserved	Rigid
573	T	Random-Coil	Buried	Conserved_functional_residue	Rigid		573	V	Random-Coil	Buried	Conserved_structural_residue	Intermediate
574	D	Random-Coil	Buried	Conserved_functional_residue	Intermediate		574	R	Random-Coil	Buried	Not_conserved	Intermediate
575	A	Random-Coil	Buried	Not_conserved	Intermediate		575	D	Random-Coil	Buried	Conserved_functional_residue	Intermediate
576	V	Random-Coil	Buried	Conserved_structural_residue	Intermediate		576	P	Random-Coil	Intermediate	Conserved_functional_residue	Flexible
577	R	Random-Coil	Buried	Conserved_functional_residue	Intermediate		577	Q	Random-Coil	Exposed	Not_conserved	Flexible
578	D	Random-Coil	Buried	Conserved_functional_residue	Intermediate		578	T	Random-Coil	Intermediate	Conserved_structural_residue	Flexible
579	P	Random-Coil	Intermediate	Conserved_functional_residue	Flexible		579	L	Beta-Strand	Intermediate	Conserved_structural_residue	Flexible
580	Q	Random-Coil	Exposed	Not_conserved	Flexible		580	E	Beta-Strand	Exposed	Not_conserved	Intermediate
581	T	Random-Coil	Intermediate	Conserved_structural_residue	Flexible		581	I	Beta-Strand	Buried	Not_conserved	Rigid
582	L	Beta-Strand	Buried	Not_conserved	Flexible		582	L	Beta-Strand	Buried	Conserved_structural_residue	Rigid
583	E	Beta-Strand	Exposed	Not_conserved	Intermediate		583	D	Beta-Strand	Intermediate	Conserved_functional_residue	Rigid
584	I	Beta-Strand	Buried	Conserved_structural_residue	Rigid		584	I	Beta-Strand	Buried	Conserved_structural_residue	Rigid
585	L	Beta-Strand	Buried	Conserved_structural_residue	Rigid		585	T	Random-Coil	Intermediate	Not_conserved	Rigid
586	D	Beta-Strand	Intermediate	Conserved_functional_residue	Rigid		586	P	Random-Coil	Buried	Conserved_structural_residue	Intermediate
587	I	Beta-Strand	Buried	Conserved_structural_residue	Rigid		587	C	Random-Coil	Buried	Conserved_structural_residue	Intermediate
588	T	Random-Coil	Intermediate	Not_conserved	Rigid		588	S	Random-Coil	Exposed	Conserved_functional_residue	Flexible
589	P	Random-Coil	Buried	Conserved_structural_residue	Intermediate		589	F	Random-Coil	Exposed	Not_conserved	Flexible
590	C	Random-Coil	Buried	Not_conserved	Intermediate		590	G	Random-Coil	Buried	Conserved_structural_residue	Flexible
591	S	Random-Coil	Exposed	Conserved_functional_residue	Flexible		591	G	Random-Coil	Intermediate	Conserved_structural_residue	Intermediate
592	F	Random-Coil	Exposed	Not_conserved	Flexible		592	V	Beta-Strand	Buried	Conserved_functional_residue	Intermediate
593	G	Random-Coil	Buried	Conserved_structural_residue	Flexible		593	S	Beta-Strand	Buried	Conserved_structural_residue	Rigid
594	G	Random-Coil	Intermediate	Conserved_structural_residue	Intermediate		594	V	Beta-Strand	Buried	Conserved_structural_residue	Rigid
595	V	Beta-Strand	Buried	Conserved_functional_residue	Intermediate		595	I	Beta-Strand	Buried	Conserved_structural_residue	Rigid
596	S	Beta-Strand	Buried	Conserved_structural_residue	Rigid		596	T	Beta-Strand	Buried	Conserved_structural_residue	Rigid
597	V	Beta-Strand	Buried	Conserved_structural_residue	Rigid		597	P	Random-Coil	Exposed	Conserved_structural_residue	Intermediate
598	I	Beta-Strand	Buried	Conserved_structural_residue	Rigid		598	G	Random-Coil	Exposed	Conserved_structural_residue	Intermediate
599	T	Beta-Strand	Buried	Conserved_structural_residue	Rigid		599	T	Random-Coil	Exposed	Conserved_functional_residue	Flexible
600	P	Random-Coil	Exposed	Conserved_structural_residue	Intermediate		600	N	Random-Coil	Exposed	Not_conserved	Flexible
601	G	Random-Coil	Exposed	Conserved_structural_residue	Intermediate		601	T	Random-Coil	Exposed	Not_conserved	Flexible
602	T	Random-Coil	Exposed	Conserved_functional_residue	Flexible		602	S	Random-Coil	Exposed	Conserved_functional_residue	Flexible
603	N	Random-Coil	Exposed	Not_conserved	Flexible		603	N	Random-Coil	Exposed	Not_conserved	Flexible
604	T	Random-Coil	Exposed	Not_conserved	Flexible		604	Q	Beta-Strand	Intermediate	Not_conserved	Intermediate
605	S	Random-Coil	Buried	Conserved_functional_residue	Flexible		605	V	Beta-Strand	Buried	Conserved_structural_residue	Rigid
606	N	Random-Coil	Exposed	Not_conserved	Flexible		606	A	Beta-Strand	Buried	Conserved_structural_residue	Rigid
607	Q	Beta-Strand	Intermediate	Not_conserved	Intermediate		607	V	Beta-Strand	Buried	Conserved_structural_residue	Rigid
608	V	Beta-Strand	Buried	Conserved_structural_residue	Rigid		608	L	Beta-Strand	Buried	Conserved_structural_residue	Rigid
609	A	Beta-Strand	Buried	Conserved_structural_residue	Rigid		609	Y	Beta-Strand	Buried	Conserved_structural_residue	Rigid
610	V	Beta-Strand	Buried	Conserved_structural_residue	Rigid		610	Q	Random-Coil	Intermediate	Not_conserved	Intermediate
611	L	Beta-Strand	Buried	Conserved_structural_residue	Rigid		611	G	Random-Coil	Exposed	Not_conserved	Flexible
612	Y	Beta-Strand	Buried	Conserved_structural_residue	Rigid		612	V	Random-Coil	Buried	Conserved_structural_residue	Intermediate
613	Q	Random-Coil	Exposed	Conserved_functional_residue	Intermediate		613	N	Random-Coil	Exposed	Conserved_functional_residue	Flexible
614	D	Random-Coil	Exposed	Not_conserved	Flexible		614	C	Random-Coil	Buried	Conserved_structural_residue	Intermediate
615	V	Random-Coil	Buried	Conserved_structural_residue	Intermediate		615	T	Random-Coil	Exposed	Conserved_functional_residue	Intermediate
616	N	Random-Coil	Exposed	Conserved_functional_residue	Flexible		616	E	Random-Coil	Intermediate	Not_conserved	Intermediate
617	C	Random-Coil	Buried	Not_conserved	Intermediate		617	V	Random-Coil	Buried	Conserved_structural_residue	Intermediate
618	T	Random-Coil	Exposed	Conserved_functional_residue	Flexible		618	P	Random-Coil	Buried	Conserved_functional_residue	Intermediate
619	E	Random-Coil	Intermediate	Not_conserved	Intermediate		619	V	Beta-Strand	Exposed	Not_conserved	Intermediate
620	V	Random-Coil	Buried	Conserved_structural_residue	Intermediate		620	A	Beta-Strand	Exposed	Not_conserved	Flexible
621	P	Random-Coil	Exposed	Not_conserved	Intermediate		621	I	Beta-Strand	Buried	Not_conserved	Flexible
622	V	Beta-Strand	Exposed	Not_conserved	Intermediate		622	H	Random-Coil	Exposed	Not_conserved	Intermediate
623	A	Beta-Strand	Buried	Not_conserved	Flexible		623	A	Random-Coil	Buried	Not_conserved	Intermediate
624	I	Beta-Strand	Buried	Not_conserved	Intermediate		624	D	Random-Coil	Exposed	Not_conserved	Flexible
625	H	Random-Coil	Exposed	Not_conserved	Intermediate		625	Q	Random-Coil	Exposed	Conserved_functional_residue	Intermediate
626	A	Random-Coil	Buried	Not_conserved	Intermediate		626	L	Random-Coil	Buried	Not_conserved	Intermediate
627	D	Random-Coil	Exposed	Not_conserved	Flexible		627	T	Random-Coil	Intermediate	Not_conserved	Flexible
628	Q	Random-Coil	Exposed	Conserved_functional_residue	Flexible		628	P	Random-Coil	Exposed	Not_conserved	Intermediate
629	L	Random-Coil	Buried	Not_conserved	Intermediate		629	T	Beta-Strand	Exposed	Not_conserved	Intermediate
630	T	Random-Coil	Intermediate	Not_conserved	Flexible		630	W	Beta-Strand	Buried	Conserved_structural_residue	Rigid
631	P	Random-Coil	Buried	Not_conserved	Intermediate		631	R	Beta-Strand	Buried	Conserved_functional_residue	Rigid
632	T	Beta-Strand	Exposed	Not_conserved	Intermediate		632	V	Beta-Strand	Buried	Not_conserved	Rigid
633	W	Beta-Strand	Buried	Not_conserved	Rigid		633	Y	Beta-Strand	Buried	Conserved_structural_residue	Rigid
634	R	Beta-Strand	Intermediate	Conserved_functional_residue	Rigid		634	S	Random-Coil	Buried	Not_conserved	Intermediate
635	V	Beta-Strand	Buried	Not_conserved	Rigid		635	T	Random-Coil	Exposed	Not_conserved	Flexible
636	Y	Beta-Strand	Buried	Conserved_structural_residue	Rigid		636	G	Random-Coil	Exposed	Not_conserved	Intermediate
637	S	Random-Coil	Buried	Not_conserved	Intermediate		637	S	Random-Coil	Exposed	Not_conserved	Flexible
638	T	Random-Coil	Exposed	Not_conserved	Flexible		638	N	Random-Coil	Exposed	Not_conserved	Flexible
639	G	Random-Coil	Exposed	Not_conserved	Flexible		639	V	Beta-Strand	Exposed	Not_conserved	Rigid
640	S	Random-Coil	Exposed	Not_conserved	Flexible		640	F	Beta-Strand	Buried	Conserved_structural_residue	Rigid
641	N	Random-Coil	Exposed	Not_conserved	Flexible		641	Q	Beta-Strand	Exposed	Conserved_functional_residue	Intermediate
642	V	Beta-Strand	Exposed	Not_conserved	Intermediate		642	T	Beta-Strand	Exposed	Conserved_structural_residue	Intermediate
643	F	Beta-Strand	Buried	Conserved_structural_residue	Intermediate		643	R	Beta-Strand	Intermediate	Not_conserved	Intermediate
644	Q	Beta-Strand	Buried	Conserved_functional_residue	Intermediate		644	A	Random-Coil	Buried	Conserved_structural_residue	Flexible
645	T	Beta-Strand	Buried	Conserved_structural_residue	Flexible		645	G	Random-Coil	Buried	Conserved_structural_residue	Intermediate
646	R	Beta-Strand	Buried	Not_conserved	Intermediate		646	C	Random-Coil	Buried	Conserved_structural_residue	Intermediate
647	A	Random-Coil	Buried	Conserved_structural_residue	Flexible		647	L	Beta-Strand	Buried	Conserved_structural_residue	Rigid
648	G	Random-Coil	Buried	Conserved_structural_residue	Intermediate		648	I	Beta-Strand	Buried	Not_conserved	Rigid
649	C	Random-Coil	Buried	Not_conserved	Intermediate		649	G	Random-Coil	Buried	Conserved_structural_residue	Rigid
650	L	Beta-Strand	Buried	Conserved_structural_residue	Rigid		650	A	Random-Coil	Buried	Conserved_structural_residue	Intermediate
651	I	Beta-Strand	Buried	Not_conserved	Rigid		651	E	Random-Coil	Exposed	Not_conserved	Flexible
652	G	Random-Coil	Buried	Conserved_structural_residue	Intermediate		652	Y	Beta-Strand	Buried	Not_conserved	Flexible
653	A	Random-Coil	Buried	Conserved_structural_residue	Intermediate		653	V	Beta-Strand	Buried	Not_conserved	Flexible
654	E	Random-Coil	Buried	Not_conserved	Flexible		654	N	Random-Coil	Exposed	Conserved_functional_residue	Flexible
655	H	Random-Coil	Buried	Not_conserved	Flexible		655	N	Random-Coil	Exposed	Not_conserved	Flexible
656	V	Random-Coil	Buried	Not_conserved	Flexible		656	S	Random-Coil	Buried	Not_conserved	Flexible
657	N	Random-Coil	Exposed	Not_conserved	Flexible		657	Y	Random-Coil	Exposed	Not_conserved	Flexible
658	N	Random-Coil	Exposed	Not_conserved	Flexible		658	E	Random-Coil	Intermediate	Not_conserved	Flexible
659	S	Random-Coil	Exposed	Not_conserved	Flexible		659	C	Random-Coil	Buried	Conserved_structural_residue	Intermediate
660	Y	Random-Coil	Exposed	Not_conserved	Flexible		660	D	Beta-Strand	Exposed	Conserved_functional_residue	Intermediate
661	E	Random-Coil	Intermediate	Conserved_functional_residue	Flexible		661	I	Beta-Strand	Intermediate	Conserved_structural_residue	Intermediate
662	C	Random-Coil	Buried	Not_conserved	Intermediate		662	P	Random-Coil	Buried	Conserved_functional_residue	Intermediate
663	D	Beta-Strand	Exposed	Conserved_functional_residue	Intermediate		663	I	Random-Coil	Buried	Not_conserved	Intermediate
664	I	Beta-Strand	Intermediate	Conserved_structural_residue	Intermediate		664	G	Random-Coil	Buried	Conserved_structural_residue	Intermediate
665	P	Random-Coil	Buried	Conserved_functional_residue	Rigid		665	A	Random-Coil	Buried	Conserved_structural_residue	Intermediate
666	I	Random-Coil	Buried	Conserved_structural_residue	Intermediate		666	G	Random-Coil	Buried	Conserved_structural_residue	Rigid
667	G	Random-Coil	Buried	Conserved_structural_residue	Intermediate		667	I	Random-Coil	Buried	Not_conserved	Rigid
668	A	Random-Coil	Buried	Conserved_structural_residue	Intermediate		668	C	Random-Coil	Buried	Conserved_structural_residue	Rigid
669	G	Random-Coil	Buried	Conserved_structural_residue	Rigid		669	A	Random-Coil	Buried	Conserved_structural_residue	Rigid
670	I	Random-Coil	Buried	Not_conserved	Intermediate		670	S	Random-Coil	Intermediate	Not_conserved	Intermediate
671	C	Random-Coil	Buried	Not_conserved	Rigid		671	Y	Random-Coil	Intermediate	Conserved_functional_residue	Flexible
672	A	Random-Coil	Buried	Conserved_structural_residue	Rigid		672	Q	Random-Coil	Exposed	Not_conserved	Flexible
673	S	Random-Coil	Intermediate	Not_conserved	Intermediate		673	T	Random-Coil	Exposed	Not_conserved	Flexible
674	Y	Random-Coil	Intermediate	Not_conserved	Flexible		674	Q	Random-Coil	Exposed	Not_conserved	Flexible
675	Q	Random-Coil	Exposed	Not_conserved	Flexible		675	T	Random-Coil	Exposed	Not_conserved	Flexible
676	T	Random-Coil	Exposed	Not_conserved	Flexible		676	K	Random-Coil	Exposed	Not_conserved	Flexible
677	Q	Random-Coil	Exposed	Not_conserved	Flexible		677	S	Alpha-Helix	Exposed	Not_conserved	Intermediate
678	T	Random-Coil	Exposed	Not_conserved	Flexible		678	H	Alpha-Helix	Exposed	Not_conserved	Flexible
679	N	Random-Coil	Buried	Not_conserved	Flexible		679	R	Alpha-Helix	Exposed	Not_conserved	Flexible
680	S	Random-Coil	Intermediate	Conserved_functional_residue	Intermediate		680	R	Alpha-Helix	Exposed	Not_conserved	Intermediate
681	P	Random-Coil	Exposed	Not_conserved	Flexible		681	A	Alpha-Helix	Intermediate	Not_conserved	Intermediate
682	R	Random-Coil	Exposed	Not_conserved	Intermediate		682	R	Alpha-Helix	Exposed	Not_conserved	Intermediate
683	R	Random-Coil	Exposed	Not_conserved	Flexible		683	S	Alpha-Helix	Exposed	Not_conserved	Flexible
684	A	Random-Coil	Exposed	Not_conserved	Flexible		684	V	Alpha-Helix	Exposed	Not_conserved	Flexible
685	R	Random-Coil	Exposed	Not_conserved	Flexible		685	A	Alpha-Helix	Exposed	Not_conserved	Flexible
686	S	Random-Coil	Exposed	Not_conserved	Flexible		686	S	Random-Coil	Exposed	Not_conserved	Rigid
687	V	Random-Coil	Exposed	Not_conserved	Flexible		687	Q	Alpha-Helix	Exposed	Not_conserved	Intermediate
688	A	Random-Coil	Exposed	Not_conserved	Flexible		688	S	Alpha-Helix	Buried	Not_conserved	Rigid
689	S	Random-Coil	Exposed	Not_conserved	Rigid		689	I	Alpha-Helix	Intermediate	Conserved_structural_residue	Rigid
690	Q	Alpha-Helix	Exposed	Not_conserved	Rigid		690	I	Alpha-Helix	Buried	Not_conserved	Rigid
691	S	Alpha-Helix	Buried	Conserved_structural_residue	Rigid		691	A	Alpha-Helix	Buried	Conserved_structural_residue	Rigid
692	I	Alpha-Helix	Intermediate	Conserved_structural_residue	Rigid		692	Y	Alpha-Helix	Exposed	Conserved_structural_residue	Rigid
693	I	Alpha-Helix	Buried	Not_conserved	Rigid		693	T	Alpha-Helix	Exposed	Not_conserved	Rigid
694	A	Alpha-Helix	Buried	Conserved_structural_residue	Rigid		694	M	Alpha-Helix	Buried	Conserved_structural_residue	Intermediate
695	Y	Alpha-Helix	Buried	Conserved_structural_residue	Intermediate		695	S	Random-Coil	Exposed	Conserved_structural_residue	Intermediate
696	T	Alpha-Helix	Buried	Not_conserved	Intermediate		696	L	Random-Coil	Exposed	Not_conserved	Flexible
697	M	Alpha-Helix	Buried	Conserved_structural_residue	Intermediate		697	G	Random-Coil	Exposed	Conserved_functional_residue	Flexible
698	S	Random-Coil	Exposed	Conserved_structural_residue	Intermediate		698	A	Random-Coil	Exposed	Not_conserved	Intermediate
699	L	Random-Coil	Exposed	Not_conserved	Flexible		699	E	Random-Coil	Exposed	Not_conserved	Intermediate
700	G	Random-Coil	Exposed	Conserved_functional_residue	Intermediate		700	N	Random-Coil	Exposed	Not_conserved	Intermediate
701	A	Random-Coil	Exposed	Not_conserved	Flexible		701	S	Random-Coil	Exposed	Not_conserved	Intermediate
702	E	Random-Coil	Exposed	Not_conserved	Intermediate		702	V	Beta-Strand	Intermediate	Not_conserved	Intermediate
703	N	Random-Coil	Exposed	Not_conserved	Flexible		703	A	Beta-Strand	Exposed	Not_conserved	Intermediate
704	S	Random-Coil	Exposed	Conserved_structural_residue	Flexible		704	Y	Random-Coil	Exposed	Conserved_structural_residue	Intermediate
705	V	Beta-Strand	Buried	Not_conserved	Intermediate		705	S	Random-Coil	Buried	Not_conserved	Flexible
706	A	Beta-Strand	Exposed	Conserved_structural_residue	Intermediate		706	N	Random-Coil	Exposed	Conserved_functional_residue	Flexible
707	Y	Random-Coil	Exposed	Conserved_structural_residue	Flexible		707	N	Random-Coil	Exposed	Conserved_functional_residue	Intermediate
708	S	Random-Coil	Buried	Not_conserved	Flexible		708	S	Random-Coil	Intermediate	Not_conserved	Intermediate
709	N	Random-Coil	Exposed	Conserved_functional_residue	Flexible		709	I	Random-Coil	Buried	Conserved_structural_residue	Rigid
710	N	Random-Coil	Exposed	Conserved_functional_residue	Intermediate		710	A	Random-Coil	Intermediate	Conserved_structural_residue	Rigid
711	S	Random-Coil	Intermediate	Not_conserved	Intermediate		711	I	Random-Coil	Buried	Conserved_structural_residue	Rigid
712	I	Random-Coil	Buried	Conserved_structural_residue	Rigid		712	P	Random-Coil	Buried	Conserved_structural_residue	Intermediate
713	A	Random-Coil	Intermediate	Conserved_structural_residue	Rigid		713	T	Random-Coil	Exposed	Not_conserved	Flexible
714	I	Random-Coil	Buried	Conserved_structural_residue	Rigid		714	N	Random-Coil	Intermediate	Conserved_functional_residue	Flexible
715	P	Random-Coil	Buried	Conserved_structural_residue	Intermediate		715	F	Random-Coil	Buried	Conserved_structural_residue	Intermediate
716	T	Random-Coil	Buried	Not_conserved	Intermediate		716	T	Random-Coil	Intermediate	Not_conserved	Flexible
717	N	Random-Coil	Intermediate	Conserved_functional_residue	Flexible		717	I	Random-Coil	Buried	Conserved_structural_residue	Intermediate
718	F	Random-Coil	Buried	Conserved_structural_residue	Intermediate		718	S	Random-Coil	Intermediate	Not_conserved	Intermediate
719	T	Random-Coil	Intermediate	Not_conserved	Flexible		719	V	Random-Coil	Buried	Conserved_structural_residue	Intermediate
720	I	Random-Coil	Buried	Conserved_structural_residue	Intermediate		720	T	Beta-Strand	Intermediate	Conserved_structural_residue	Intermediate
721	S	Random-Coil	Intermediate	Not_conserved	Intermediate		721	T	Beta-Strand	Exposed	Conserved_structural_residue	Intermediate
722	V	Random-Coil	Buried	Not_conserved	Intermediate		722	E	Beta-Strand	Intermediate	Conserved_functional_residue	Rigid
723	T	Beta-Strand	Intermediate	Conserved_structural_residue	Intermediate		723	I	Beta-Strand	Buried	Not_conserved	Intermediate
724	T	Beta-Strand	Exposed	Conserved_structural_residue	Intermediate		724	L	Beta-Strand	Buried	Not_conserved	Rigid
725	E	Beta-Strand	Intermediate	Conserved_functional_residue	Rigid		725	P	Beta-Strand	Intermediate	Conserved_functional_residue	Intermediate
726	I	Beta-Strand	Buried	Not_conserved	Intermediate		726	V	Beta-Strand	Buried	Conserved_structural_residue	Intermediate
727	L	Beta-Strand	Buried	Not_conserved	Rigid		727	S	Beta-Strand	Intermediate	Conserved_structural_residue	Intermediate
728	P	Beta-Strand	Intermediate	Conserved_functional_residue	Intermediate		728	M	Beta-Strand	Buried	Conserved_structural_residue	Intermediate
729	V	Beta-Strand	Buried	Conserved_structural_residue	Intermediate		729	T	Random-Coil	Exposed	Not_conserved	Flexible
730	S	Beta-Strand	Intermediate	Conserved_structural_residue	Intermediate		730	K	Random-Coil	Exposed	Conserved_functional_residue	Intermediate
731	M	Beta-Strand	Buried	Conserved_structural_residue	Intermediate		731	T	Random-Coil	Buried	Conserved_functional_residue	Intermediate
732	T	Random-Coil	Exposed	Not_conserved	Flexible		732	S	Random-Coil	Intermediate	Not_conserved	Intermediate
733	K	Random-Coil	Exposed	Conserved_functional_residue	Intermediate		733	V	Random-Coil	Buried	Conserved_structural_residue	Intermediate
734	T	Random-Coil	Buried	Conserved_functional_residue	Intermediate		734	D	Random-Coil	Buried	Conserved_functional_residue	Rigid
735	S	Random-Coil	Intermediate	Not_conserved	Intermediate		735	C	Beta-Strand	Buried	Conserved_structural_residue	Intermediate
736	V	Random-Coil	Buried	Conserved_structural_residue	Intermediate		736	T	Beta-Strand	Buried	Not_conserved	Rigid
737	D	Random-Coil	Buried	Conserved_functional_residue	Rigid		737	M	Beta-Strand	Intermediate	Conserved_structural_residue	Intermediate
738	C	Beta-Strand	Buried	Not_conserved	Intermediate		738	Y	Beta-Strand	Buried	Conserved_structural_residue	Rigid
739	T	Beta-Strand	Exposed	Not_conserved	Rigid		739	I	Beta-Strand	Buried	Conserved_structural_residue	Intermediate
740	M	Beta-Strand	Intermediate	Conserved_structural_residue	Intermediate		740	C	Beta-Strand	Buried	Conserved_structural_residue	Intermediate
741	Y	Beta-Strand	Buried	Conserved_structural_residue	Rigid		741	G	Random-Coil	Intermediate	Conserved_structural_residue	Intermediate
742	I	Beta-Strand	Buried	Conserved_structural_residue	Intermediate		742	D	Random-Coil	Exposed	Conserved_functional_residue	Flexible
743	C	Beta-Strand	Buried	Not_conserved	Intermediate		743	S	Random-Coil	Intermediate	Conserved_functional_residue	Flexible
744	G	Random-Coil	Intermediate	Conserved_structural_residue	Flexible		744	T	Random-Coil	Exposed	Not_conserved	Flexible
745	D	Random-Coil	Exposed	Conserved_functional_residue	Flexible		745	E	Random-Coil	Intermediate	Conserved_functional_residue	Flexible
746	S	Random-Coil	Intermediate	Conserved_functional_residue	Flexible		746	C	Random-Coil	Buried	Conserved_structural_residue	Intermediate
747	T	Random-Coil	Exposed	Not_conserved	Flexible		747	S	Random-Coil	Intermediate	Not_conserved	Intermediate
748	E	Random-Coil	Intermediate	Conserved_functional_residue	Flexible		748	N	Random-Coil	Exposed	Not_conserved	Rigid
749	C	Random-Coil	Buried	Not_conserved	Intermediate		749	L	Beta-Strand	Buried	Conserved_structural_residue	Rigid
750	S	Random-Coil	Intermediate	Not_conserved	Intermediate		750	L	Beta-Strand	Buried	Conserved_structural_residue	Rigid
751	N	Random-Coil	Exposed	Not_conserved	Rigid		751	L	Beta-Strand	Exposed	Conserved_structural_residue	Intermediate
752	L	Beta-Strand	Buried	Conserved_structural_residue	Rigid		752	Q	Random-Coil	Exposed	Conserved_functional_residue	Flexible
753	L	Beta-Strand	Buried	Conserved_structural_residue	Rigid		753	Y	Random-Coil	Buried	Conserved_structural_residue	Flexible
754	L	Beta-Strand	Exposed	Conserved_structural_residue	Intermediate		754	G	Random-Coil	Buried	Conserved_structural_residue	Intermediate
755	Q	Random-Coil	Exposed	Conserved_functional_residue	Flexible		755	S	Random-Coil	Exposed	Conserved_functional_residue	Flexible
756	Y	Random-Coil	Buried	Conserved_structural_residue	Flexible		756	F	Random-Coil	Buried	Conserved_structural_residue	Flexible
757	G	Random-Coil	Buried	Conserved_structural_residue	Intermediate		757	C	Random-Coil	Buried	Conserved_structural_residue	Intermediate
758	S	Random-Coil	Exposed	Conserved_functional_residue	Flexible		758	T	Alpha-Helix	Exposed	Not_conserved	Intermediate
759	F	Random-Coil	Buried	Conserved_structural_residue	Flexible		759	Q	Alpha-Helix	Intermediate	Conserved_functional_residue	Intermediate
760	C	Random-Coil	Buried	Not_conserved	Intermediate		760	L	Alpha-Helix	Buried	Conserved_structural_residue	Intermediate
761	T	Beta-Strand	Exposed	Not_conserved	Intermediate		761	K	Alpha-Helix	Intermediate	Conserved_functional_residue	Rigid
762	Q	Beta-Strand	Intermediate	Conserved_functional_residue	Intermediate		762	R	Alpha-Helix	Exposed	Conserved_functional_residue	Rigid
763	L	Beta-Strand	Buried	Conserved_structural_residue	Intermediate		763	A	Alpha-Helix	Buried	Conserved_structural_residue	Rigid
764	N	Random-Coil	Intermediate	Conserved_functional_residue	Rigid		764	L	Random-Coil	Buried	Conserved_structural_residue	Rigid
765	R	Random-Coil	Exposed	Conserved_functional_residue	Rigid		765	T	Random-Coil	Exposed	Not_conserved	Intermediate
766	A	Random-Coil	Buried	Conserved_structural_residue	Rigid		766	G	Alpha-Helix	Buried	Not_conserved	Rigid
767	L	Random-Coil	Buried	Conserved_structural_residue	Rigid		767	I	Alpha-Helix	Buried	Not_conserved	Rigid
768	T	Random-Coil	Exposed	Not_conserved	Intermediate		768	A	Alpha-Helix	Buried	Conserved_structural_residue	Intermediate
769	G	Alpha-Helix	Buried	Not_conserved	Rigid		769	V	Alpha-Helix	Exposed	Not_conserved	Intermediate
770	I	Alpha-Helix	Buried	Not_conserved	Rigid		770	E	Alpha-Helix	Exposed	Conserved_functional_residue	Intermediate
771	A	Alpha-Helix	Buried	Conserved_structural_residue	Intermediate		771	Q	Alpha-Helix	Exposed	Conserved_functional_residue	Intermediate
772	V	Alpha-Helix	Exposed	Not_conserved	Flexible		772	D	Random-Coil	Exposed	Conserved_functional_residue	Intermediate
773	E	Alpha-Helix	Exposed	Conserved_functional_residue	Intermediate		773	K	Random-Coil	Exposed	Not_conserved	Rigid
774	Q	Alpha-Helix	Exposed	Conserved_functional_residue	Intermediate		774	N	Random-Coil	Exposed	Conserved_functional_residue	Rigid
775	D	Random-Coil	Exposed	Conserved_functional_residue	Intermediate		775	T	Alpha-Helix	Buried	Conserved_functional_residue	Rigid
776	K	Random-Coil	Exposed	Not_conserved	Intermediate		776	Q	Alpha-Helix	Intermediate	Not_conserved	Rigid
777	N	Random-Coil	Exposed	Conserved_functional_residue	Rigid		777	E	Alpha-Helix	Intermediate	Not_conserved	Rigid
778	T	Alpha-Helix	Buried	Conserved_functional_residue	Rigid		778	V	Alpha-Helix	Buried	Conserved_structural_residue	Rigid
779	Q	Alpha-Helix	Intermediate	Not_conserved	Rigid		779	F	Alpha-Helix	Buried	Conserved_structural_residue	Rigid
780	E	Alpha-Helix	Exposed	Not_conserved	Rigid		780	A	Alpha-Helix	Exposed	Conserved_functional_residue	Intermediate
781	V	Alpha-Helix	Buried	Conserved_structural_residue	Rigid		781	Q	Alpha-Helix	Buried	Conserved_functional_residue	Rigid
782	F	Alpha-Helix	Buried	Conserved_structural_residue	Rigid		782	V	Alpha-Helix	Buried	Not_conserved	Intermediate
783	A	Alpha-Helix	Exposed	Conserved_functional_residue	Rigid		783	K	Alpha-Helix	Exposed	Conserved_functional_residue	Intermediate
784	Q	Alpha-Helix	Intermediate	Conserved_functional_residue	Rigid		784	Q	Alpha-Helix	Exposed	Not_conserved	Intermediate
785	V	Alpha-Helix	Buried	Not_conserved	Intermediate		785	I	Alpha-Helix	Buried	Not_conserved	Intermediate
786	K	Alpha-Helix	Exposed	Conserved_functional_residue	Flexible		786	Y	Random-Coil	Buried	Conserved_functional_residue	Intermediate
787	Q	Alpha-Helix	Exposed	Not_conserved	Flexible		787	K	Random-Coil	Exposed	Conserved_functional_residue	Flexible
788	I	Alpha-Helix	Buried	Not_conserved	Flexible		788	T	Random-Coil	Buried	Not_conserved	Flexible
789	Y	Random-Coil	Buried	Conserved_functional_residue	Intermediate		789	P	Random-Coil	Exposed	Conserved_functional_residue	Intermediate
790	K	Random-Coil	Exposed	Conserved_functional_residue	Intermediate		790	P	Random-Coil	Exposed	Not_conserved	Intermediate
791	T	Random-Coil	Buried	Not_conserved	Intermediate		791	I	Random-Coil	Buried	Not_conserved	Intermediate
792	P	Random-Coil	Exposed	Conserved_functional_residue	Intermediate		792	K	Random-Coil	Exposed	Not_conserved	Intermediate
793	P	Random-Coil	Exposed	Not_conserved	Intermediate		793	Y	Beta-Strand	Exposed	Not_conserved	Flexible
794	I	Random-Coil	Buried	Not_conserved	Rigid		794	F	Random-Coil	Buried	Not_conserved	Flexible
795	K	Random-Coil	Exposed	Not_conserved	Flexible		795	G	Random-Coil	Exposed	Conserved_functional_residue	Intermediate
796	D	Random-Coil	Exposed	Not_conserved	Intermediate		796	G	Random-Coil	Intermediate	Conserved_structural_residue	Flexible
797	F	Random-Coil	Buried	Not_conserved	Flexible		797	F	Random-Coil	Buried	Conserved_structural_residue	Intermediate
798	G	Random-Coil	Exposed	Conserved_functional_residue	Flexible		798	N	Random-Coil	Buried	Conserved_functional_residue	Intermediate
799	G	Random-Coil	Exposed	Not_conserved	Flexible		799	F	Random-Coil	Buried	Conserved_structural_residue	Rigid
800	F	Random-Coil	Buried	Conserved_structural_residue	Intermediate		800	S	Random-Coil	Buried	Conserved_structural_residue	Intermediate
801	N	Random-Coil	Buried	Conserved_functional_residue	Flexible		801	Q	Beta-Strand	Buried	Conserved_functional_residue	Rigid
802	F	Random-Coil	Buried	Conserved_structural_residue	Rigid		802	I	Beta-Strand	Buried	Not_conserved	Rigid
803	S	Beta-Strand	Buried	Conserved_structural_residue	Rigid		803	L	Random-Coil	Buried	Conserved_structural_residue	Rigid
804	Q	Beta-Strand	Buried	Conserved_functional_residue	Rigid		804	P	Random-Coil	Buried	Conserved_functional_residue	Intermediate
805	I	Beta-Strand	Buried	Not_conserved	Rigid		805	D	Random-Coil	Exposed	Conserved_functional_residue	Intermediate
806	L	Random-Coil	Buried	Conserved_structural_residue	Rigid		806	P	Random-Coil	Exposed	Conserved_functional_residue	Flexible
807	P	Random-Coil	Intermediate	Conserved_functional_residue	Intermediate		807	S	Random-Coil	Exposed	Not_conserved	Flexible
808	D	Random-Coil	Exposed	Conserved_functional_residue	Intermediate		808	K	Random-Coil	Exposed	Conserved_functional_residue	Flexible
809	P	Random-Coil	Exposed	Conserved_functional_residue	Flexible		809	P	Random-Coil	Exposed	Conserved_functional_residue	Flexible
810	S	Random-Coil	Exposed	Not_conserved	Flexible		810	S	Random-Coil	Exposed	Not_conserved	Intermediate
811	K	Random-Coil	Exposed	Conserved_functional_residue	Flexible		811	K	Random-Coil	Intermediate	Not_conserved	Flexible
812	P	Random-Coil	Exposed	Not_conserved	Flexible		812	R	Random-Coil	Intermediate	Conserved_functional_residue	Intermediate
813	S	Random-Coil	Exposed	Not_conserved	Flexible		813	S	Alpha-Helix	Buried	Conserved_functional_residue	Intermediate
814	K	Random-Coil	Intermediate	Not_conserved	Flexible		814	F	Alpha-Helix	Buried	Conserved_structural_residue	Rigid
815	R	Random-Coil	Intermediate	Conserved_functional_residue	Intermediate		815	I	Alpha-Helix	Buried	Not_conserved	Rigid
816	S	Alpha-Helix	Buried	Conserved_functional_residue	Intermediate		816	E	Alpha-Helix	Buried	Conserved_functional_residue	Intermediate
817	F	Alpha-Helix	Buried	Conserved_structural_residue	Rigid		817	D	Alpha-Helix	Buried	Conserved_functional_residue	Intermediate
818	I	Alpha-Helix	Buried	Not_conserved	Rigid		818	L	Alpha-Helix	Buried	Conserved_structural_residue	Rigid
819	E	Alpha-Helix	Buried	Conserved_functional_residue	Intermediate		819	L	Alpha-Helix	Buried	Conserved_structural_residue	Intermediate
820	D	Alpha-Helix	Buried	Conserved_functional_residue	Intermediate		820	F	Alpha-Helix	Buried	Not_conserved	Rigid
821	L	Alpha-Helix	Buried	Conserved_structural_residue	Rigid		821	N	Alpha-Helix	Exposed	Not_conserved	Intermediate
822	L	Alpha-Helix	Buried	Conserved_structural_residue	Intermediate		822	K	Alpha-Helix	Intermediate	Conserved_functional_residue	Flexible
823	F	Alpha-Helix	Buried	Not_conserved	Rigid		823	V	Alpha-Helix	Buried	Conserved_structural_residue	Intermediate
824	N	Alpha-Helix	Exposed	Not_conserved	Intermediate		824	T	Alpha-Helix	Buried	Conserved_structural_residue	Flexible
825	K	Alpha-Helix	Intermediate	Conserved_functional_residue	Flexible		825	L	Alpha-Helix	Buried	Conserved_structural_residue	Intermediate
826	V	Alpha-Helix	Buried	Conserved_structural_residue	Intermediate		826	A	Alpha-Helix	Exposed	Not_conserved	Flexible
827	T	Alpha-Helix	Buried	Conserved_structural_residue	Flexible		827	D	Random-Coil	Intermediate	Conserved_functional_residue	Flexible
828	L	Alpha-Helix	Buried	Conserved_structural_residue	Intermediate		828	A	Random-Coil	Buried	Not_conserved	Intermediate
829	A	Alpha-Helix	Exposed	Not_conserved	Flexible		829	G	Random-Coil	Exposed	Conserved_structural_residue	Flexible
830	D	Random-Coil	Intermediate	Conserved_functional_residue	Flexible		830	F	Alpha-Helix	Intermediate	Conserved_structural_residue	Intermediate
831	A	Random-Coil	Buried	Not_conserved	Intermediate		831	I	Alpha-Helix	Buried	Not_conserved	Intermediate
832	G	Random-Coil	Exposed	Conserved_structural_residue	Flexible		832	K	Alpha-Helix	Exposed	Conserved_functional_residue	Intermediate
833	F	Alpha-Helix	Intermediate	Conserved_structural_residue	Intermediate		833	Q	Alpha-Helix	Intermediate	Conserved_functional_residue	Flexible
834	I	Alpha-Helix	Buried	Not_conserved	Intermediate		834	Y	Random-Coil	Buried	Conserved_functional_residue	Flexible
835	K	Alpha-Helix	Exposed	Conserved_functional_residue	Intermediate		835	G	Random-Coil	Exposed	Not_conserved	Intermediate
836	Q	Alpha-Helix	Intermediate	Conserved_functional_residue	Flexible		836	D	Random-Coil	Exposed	Not_conserved	Flexible
837	Y	Random-Coil	Buried	Conserved_functional_residue	Flexible		837	C	Random-Coil	Buried	Conserved_structural_residue	Flexible
838	G	Random-Coil	Exposed	Conserved_structural_residue	Intermediate		838	L	Random-Coil	Buried	Conserved_structural_residue	Flexible
839	D	Random-Coil	Exposed	Not_conserved	Flexible		839	G	Random-Coil	Exposed	Conserved_structural_residue	Flexible
840	C	Random-Coil	Buried	Not_conserved	Flexible		840	D	Alpha-Helix	Exposed	Not_conserved	Flexible
841	L	Random-Coil	Intermediate	Conserved_structural_residue	Flexible		841	I	Alpha-Helix	Exposed	Not_conserved	Flexible
842	G	Random-Coil	Exposed	Conserved_structural_residue	Flexible		842	A	Alpha-Helix	Intermediate	Not_conserved	Flexible
843	D	Alpha-Helix	Intermediate	Not_conserved	Flexible		843	A	Alpha-Helix	Buried	Conserved_structural_residue	Intermediate
844	I	Alpha-Helix	Intermediate	Not_conserved	Flexible		844	R	Alpha-Helix	Exposed	Conserved_functional_residue	Intermediate
845	A	Alpha-Helix	Buried	Not_conserved	Flexible		845	D	Alpha-Helix	Exposed	Conserved_functional_residue	Intermediate
846	A	Alpha-Helix	Buried	Not_conserved	Intermediate		846	L	Alpha-Helix	Buried	Conserved_structural_residue	Rigid
847	R	Alpha-Helix	Buried	Conserved_functional_residue	Intermediate		847	I	Alpha-Helix	Buried	Conserved_structural_residue	Rigid
848	D	Alpha-Helix	Buried	Conserved_functional_residue	Intermediate		848	C	Alpha-Helix	Intermediate	Conserved_structural_residue	Rigid
849	L	Alpha-Helix	Buried	Conserved_structural_residue	Rigid		849	A	Alpha-Helix	Buried	Conserved_structural_residue	Intermediate
850	I	Alpha-Helix	Buried	Conserved_structural_residue	Rigid		850	Q	Alpha-Helix	Intermediate	Conserved_functional_residue	Intermediate
851	C	Alpha-Helix	Buried	Not_conserved	Rigid		851	K	Alpha-Helix	Intermediate	Conserved_functional_residue	Flexible
852	A	Alpha-Helix	Buried	Conserved_structural_residue	Intermediate		852	F	Random-Coil	Buried	Conserved_structural_residue	Flexible
853	Q	Alpha-Helix	Intermediate	Conserved_functional_residue	Intermediate		853	K	Random-Coil	Intermediate	Conserved_functional_residue	Flexible
854	K	Alpha-Helix	Intermediate	Not_conserved	Flexible		854	G	Random-Coil	Buried	Conserved_functional_residue	Intermediate
855	F	Random-Coil	Buried	Not_conserved	Flexible		855	L	Random-Coil	Buried	Conserved_structural_residue	Intermediate
856	N	Random-Coil	Buried	Conserved_functional_residue	Flexible		856	T	Beta-Strand	Buried	Not_conserved	Rigid
857	G	Random-Coil	Buried	Conserved_functional_residue	Intermediate		857	V	Beta-Strand	Buried	Conserved_structural_residue	Rigid
858	L	Random-Coil	Buried	Conserved_structural_residue	Intermediate		858	L	Random-Coil	Buried	Conserved_structural_residue	Rigid
859	T	Beta-Strand	Buried	Not_conserved	Rigid		859	P	Random-Coil	Buried	Conserved_structural_residue	Intermediate
860	V	Beta-Strand	Buried	Conserved_structural_residue	Rigid		860	P	Random-Coil	Buried	Conserved_functional_residue	Flexible
861	L	Random-Coil	Buried	Conserved_structural_residue	Rigid		861	L	Random-Coil	Buried	Conserved_structural_residue	Intermediate
862	P	Random-Coil	Buried	Conserved_structural_residue	Intermediate		862	L	Random-Coil	Buried	Conserved_structural_residue	Intermediate
863	P	Random-Coil	Buried	Conserved_functional_residue	Flexible		863	T	Random-Coil	Exposed	Conserved_functional_residue	Flexible
864	L	Random-Coil	Buried	Conserved_structural_residue	Intermediate		864	D	Alpha-Helix	Exposed	Conserved_functional_residue	Flexible
865	L	Random-Coil	Buried	Conserved_structural_residue	Intermediate		865	E	Alpha-Helix	Exposed	Not_conserved	Flexible
866	T	Random-Coil	Exposed	Conserved_functional_residue	Flexible		866	M	Alpha-Helix	Intermediate	Conserved_structural_residue	Intermediate
867	D	Alpha-Helix	Exposed	Conserved_functional_residue	Flexible		867	I	Alpha-Helix	Buried	Not_conserved	Intermediate
868	E	Alpha-Helix	Exposed	Not_conserved	Flexible		868	A	Alpha-Helix	Buried	Conserved_structural_residue	Rigid
869	M	Alpha-Helix	Intermediate	Conserved_structural_residue	Intermediate		869	Q	Alpha-Helix	Buried	Not_conserved	Rigid
870	I	Alpha-Helix	Buried	Not_conserved	Intermediate		870	Y	Alpha-Helix	Buried	Conserved_structural_residue	Rigid
871	A	Alpha-Helix	Buried	Conserved_structural_residue	Rigid		871	T	Alpha-Helix	Buried	Conserved_structural_residue	Rigid
872	Q	Alpha-Helix	Buried	Not_conserved	Rigid		872	S	Alpha-Helix	Buried	Not_conserved	Rigid
873	Y	Alpha-Helix	Buried	Conserved_structural_residue	Rigid		873	A	Alpha-Helix	Buried	Conserved_structural_residue	Intermediate
874	T	Alpha-Helix	Buried	Conserved_structural_residue	Rigid		874	L	Alpha-Helix	Buried	Conserved_structural_residue	Intermediate
875	S	Alpha-Helix	Buried	Not_conserved	Rigid		875	L	Alpha-Helix	Buried	Not_conserved	Intermediate
876	A	Alpha-Helix	Buried	Conserved_structural_residue	Intermediate		876	A	Random-Coil	Buried	Not_conserved	Intermediate
877	L	Alpha-Helix	Buried	Conserved_structural_residue	Intermediate		877	G	Random-Coil	Buried	Conserved_structural_residue	Flexible
878	L	Alpha-Helix	Buried	Not_conserved	Intermediate		878	T	Beta-Strand	Buried	Conserved_functional_residue	Intermediate
879	A	Random-Coil	Buried	Not_conserved	Intermediate		879	I	Beta-Strand	Buried	Not_conserved	Intermediate
880	G	Random-Coil	Buried	Conserved_structural_residue	Flexible		880	T	Beta-Strand	Buried	Conserved_functional_residue	Flexible
881	T	Beta-Strand	Buried	Conserved_functional_residue	Intermediate		881	S	Random-Coil	Buried	Not_conserved	Intermediate
882	I	Beta-Strand	Buried	Not_conserved	Intermediate		882	G	Random-Coil	Buried	Conserved_functional_residue	Flexible
883	T	Beta-Strand	Buried	Conserved_functional_residue	Intermediate		883	W	Random-Coil	Buried	Not_conserved	Intermediate
884	S	Random-Coil	Buried	Not_conserved	Intermediate		884	T	Random-Coil	Buried	Conserved_functional_residue	Intermediate
885	G	Random-Coil	Buried	Conserved_functional_residue	Flexible		885	F	Random-Coil	Buried	Conserved_structural_residue	Intermediate
886	W	Random-Coil	Buried	Not_conserved	Intermediate		886	G	Random-Coil	Buried	Conserved_structural_residue	Flexible
887	T	Random-Coil	Buried	Conserved_functional_residue	Intermediate		887	A	Random-Coil	Buried	Not_conserved	Flexible
888	F	Random-Coil	Exposed	Conserved_structural_residue	Flexible		888	G	Random-Coil	Exposed	Conserved_structural_residue	Flexible
889	G	Random-Coil	Buried	Not_conserved	Flexible		889	A	Random-Coil	Buried	Not_conserved	Flexible
890	A	Random-Coil	Buried	Not_conserved	Flexible		890	A	Alpha-Helix	Buried	Conserved_structural_residue	Flexible
891	G	Random-Coil	Exposed	Not_conserved	Flexible		891	L	Alpha-Helix	Buried	Conserved_structural_residue	Intermediate
892	A	Random-Coil	Buried	Conserved_structural_residue	Flexible		892	Q	Alpha-Helix	Buried	Conserved_functional_residue	Intermediate
893	A	Alpha-Helix	Buried	Conserved_structural_residue	Flexible		893	I	Alpha-Helix	Buried	Not_conserved	Rigid
894	L	Alpha-Helix	Buried	Conserved_structural_residue	Intermediate		894	P	Alpha-Helix	Buried	Conserved_structural_residue	Intermediate
895	Q	Alpha-Helix	Buried	Conserved_functional_residue	Rigid		895	F	Alpha-Helix	Buried	Conserved_structural_residue	Rigid
896	I	Alpha-Helix	Buried	Not_conserved	Rigid		896	A	Alpha-Helix	Buried	Conserved_structural_residue	Rigid
897	P	Alpha-Helix	Buried	Conserved_structural_residue	Rigid		897	M	Alpha-Helix	Buried	Conserved_structural_residue	Rigid
898	F	Alpha-Helix	Buried	Conserved_structural_residue	Rigid		898	Q	Alpha-Helix	Buried	Conserved_structural_residue	Intermediate
899	A	Alpha-Helix	Buried	Conserved_structural_residue	Rigid		899	M	Alpha-Helix	Buried	Conserved_structural_residue	Rigid
900	M	Alpha-Helix	Buried	Conserved_structural_residue	Rigid		900	A	Alpha-Helix	Intermediate	Conserved_structural_residue	Rigid
901	Q	Alpha-Helix	Buried	Conserved_structural_residue	Intermediate		901	Y	Alpha-Helix	Buried	Conserved_structural_residue	Intermediate
902	M	Alpha-Helix	Buried	Conserved_structural_residue	Rigid		902	R	Alpha-Helix	Intermediate	Conserved_functional_residue	Intermediate
903	A	Alpha-Helix	Intermediate	Conserved_structural_residue	Rigid		903	F	Alpha-Helix	Buried	Conserved_structural_residue	Intermediate
904	Y	Alpha-Helix	Buried	Conserved_structural_residue	Intermediate		904	N	Random-Coil	Intermediate	Conserved_functional_residue	Flexible
905	R	Alpha-Helix	Intermediate	Conserved_functional_residue	Intermediate		905	G	Random-Coil	Buried	Conserved_structural_residue	Flexible
906	F	Alpha-Helix	Buried	Conserved_structural_residue	Intermediate		906	I	Random-Coil	Buried	Conserved_structural_residue	Intermediate
907	N	Random-Coil	Intermediate	Conserved_functional_residue	Flexible		907	G	Random-Coil	Buried	Conserved_structural_residue	Intermediate
908	G	Random-Coil	Buried	Not_conserved	Flexible		908	V	Beta-Strand	Buried	Conserved_structural_residue	Intermediate
909	I	Random-Coil	Buried	Conserved_structural_residue	Intermediate		909	T	Beta-Strand	Buried	Conserved_structural_residue	Intermediate
910	G	Random-Coil	Buried	Not_conserved	Intermediate		910	Q	Beta-Strand	Exposed	Conserved_functional_residue	Intermediate
911	V	Beta-Strand	Buried	Conserved_structural_residue	Intermediate		911	N	Alpha-Helix	Intermediate	Conserved_functional_residue	Intermediate
912	T	Beta-Strand	Buried	Conserved_structural_residue	Intermediate		912	V	Alpha-Helix	Buried	Conserved_structural_residue	Flexible
913	Q	Beta-Strand	Exposed	Conserved_functional_residue	Intermediate		913	L	Alpha-Helix	Buried	Conserved_structural_residue	Flexible
914	N	Alpha-Helix	Intermediate	Conserved_functional_residue	Intermediate		914	Y	Alpha-Helix	Exposed	Conserved_functional_residue	Intermediate
915	V	Alpha-Helix	Buried	Conserved_structural_residue	Flexible		915	E	Alpha-Helix	Exposed	Conserved_functional_residue	Flexible
916	L	Alpha-Helix	Buried	Conserved_structural_residue	Flexible		916	N	Alpha-Helix	Exposed	Conserved_functional_residue	Intermediate
917	Y	Alpha-Helix	Exposed	Conserved_functional_residue	Intermediate		917	Q	Alpha-Helix	Buried	Conserved_structural_residue	Intermediate
918	E	Alpha-Helix	Exposed	Conserved_functional_residue	Flexible		918	K	Alpha-Helix	Exposed	Conserved_functional_residue	Rigid
919	N	Alpha-Helix	Exposed	Conserved_functional_residue	Intermediate		919	L	Alpha-Helix	Intermediate	Not_conserved	Rigid
920	Q	Alpha-Helix	Buried	Conserved_structural_residue	Intermediate		920	I	Alpha-Helix	Buried	Conserved_structural_residue	Rigid
921	K	Alpha-Helix	Exposed	Conserved_functional_residue	Rigid		921	A	Alpha-Helix	Buried	Conserved_structural_residue	Rigid
922	L	Alpha-Helix	Intermediate	Not_conserved	Rigid		922	N	Alpha-Helix	Exposed	Conserved_functional_residue	Rigid
923	I	Alpha-Helix	Buried	Conserved_structural_residue	Rigid		923	Q	Alpha-Helix	Intermediate	Conserved_functional_residue	Rigid
924	A	Alpha-Helix	Buried	Conserved_structural_residue	Rigid		924	F	Random-Coil	Buried	Conserved_structural_residue	Rigid
925	N	Alpha-Helix	Exposed	Conserved_functional_residue	Rigid		925	N	Random-Coil	Buried	Conserved_functional_residue	Intermediate
926	Q	Alpha-Helix	Intermediate	Conserved_functional_residue	Rigid		926	S	Random-Coil	Exposed	Not_conserved	Intermediate
927	F	Random-Coil	Buried	Conserved_structural_residue	Rigid		927	A	Random-Coil	Buried	Conserved_structural_residue	Intermediate
928	N	Random-Coil	Intermediate	Conserved_functional_residue	Intermediate		928	I	Random-Coil	Buried	Conserved_structural_residue	Intermediate
929	S	Random-Coil	Exposed	Not_conserved	Intermediate		929	G	Random-Coil	Exposed	Not_conserved	Intermediate
930	A	Random-Coil	Buried	Conserved_structural_residue	Intermediate		930	K	Beta-Strand	Intermediate	Not_conserved	Intermediate
931	I	Random-Coil	Buried	Conserved_structural_residue	Intermediate		931	I	Beta-Strand	Buried	Conserved_structural_residue	Intermediate
932	G	Random-Coil	Exposed	Not_conserved	Intermediate		932	Q	Beta-Strand	Exposed	Conserved_functional_residue	Intermediate
933	K	Beta-Strand	Intermediate	Not_conserved	Intermediate		933	D	Random-Coil	Exposed	Not_conserved	Flexible
934	I	Beta-Strand	Buried	Conserved_structural_residue	Intermediate		934	S	Random-Coil	Buried	Conserved_functional_residue	Intermediate
935	Q	Beta-Strand	Exposed	Conserved_functional_residue	Intermediate		935	L	Alpha-Helix	Buried	Conserved_structural_residue	Intermediate
936	D	Random-Coil	Exposed	Not_conserved	Flexible		936	S	Alpha-Helix	Exposed	Not_conserved	Intermediate
937	S	Random-Coil	Buried	Conserved_functional_residue	Intermediate		937	S	Alpha-Helix	Buried	Not_conserved	Rigid
938	L	Alpha-Helix	Buried	Not_conserved	Intermediate		938	T	Alpha-Helix	Buried	Conserved_functional_residue	Intermediate
939	S	Alpha-Helix	Exposed	Not_conserved	Intermediate		939	A	Alpha-Helix	Buried	Not_conserved	Intermediate
940	S	Alpha-Helix	Buried	Not_conserved	Rigid		940	S	Alpha-Helix	Exposed	Not_conserved	Rigid
941	T	Alpha-Helix	Buried	Conserved_functional_residue	Intermediate		941	A	Alpha-Helix	Buried	Conserved_structural_residue	Rigid
942	A	Alpha-Helix	Buried	Not_conserved	Intermediate		942	L	Alpha-Helix	Buried	Conserved_structural_residue	Rigid
943	S	Alpha-Helix	Exposed	Not_conserved	Rigid		943	G	Alpha-Helix	Exposed	Conserved_functional_residue	Intermediate
944	A	Alpha-Helix	Buried	Conserved_structural_residue	Rigid		944	K	Alpha-Helix	Exposed	Conserved_functional_residue	Rigid
945	L	Alpha-Helix	Buried	Conserved_structural_residue	Intermediate		945	L	Alpha-Helix	Buried	Conserved_structural_residue	Rigid
946	G	Alpha-Helix	Exposed	Conserved_functional_residue	Intermediate		946	Q	Alpha-Helix	Exposed	Conserved_functional_residue	Rigid
947	K	Alpha-Helix	Exposed	Conserved_functional_residue	Rigid		947	D	Alpha-Helix	Exposed	Not_conserved	Rigid
948	L	Alpha-Helix	Buried	Conserved_structural_residue	Rigid		948	V	Alpha-Helix	Buried	Conserved_structural_residue	Rigid
949	Q	Alpha-Helix	Exposed	Conserved_functional_residue	Rigid		949	V	Alpha-Helix	Buried	Not_conserved	Intermediate
950	D	Alpha-Helix	Exposed	Not_conserved	Rigid		950	N	Alpha-Helix	Exposed	Conserved_functional_residue	Intermediate
951	V	Alpha-Helix	Buried	Conserved_structural_residue	Rigid		951	H	Alpha-Helix	Exposed	Not_conserved	Flexible
952	V	Alpha-Helix	Buried	Not_conserved	Intermediate		952	N	Alpha-Helix	Exposed	Conserved_functional_residue	Flexible
953	N	Alpha-Helix	Exposed	Conserved_functional_residue	Intermediate		953	A	Alpha-Helix	Buried	Conserved_structural_residue	Flexible
954	Q	Alpha-Helix	Exposed	Conserved_functional_residue	Flexible		954	Q	Alpha-Helix	Exposed	Not_conserved	Intermediate
955	N	Alpha-Helix	Exposed	Conserved_functional_residue	Flexible		955	A	Alpha-Helix	Buried	Conserved_structural_residue	Intermediate
956	A	Alpha-Helix	Buried	Conserved_structural_residue	Flexible		956	L	Alpha-Helix	Buried	Conserved_structural_residue	Rigid
957	Q	Alpha-Helix	Exposed	Not_conserved	Intermediate		957	N	Alpha-Helix	Exposed	Conserved_functional_residue	Rigid
958	A	Alpha-Helix	Buried	Conserved_structural_residue	Intermediate		958	T	Alpha-Helix	Exposed	Conserved_functional_residue	Rigid
959	L	Alpha-Helix	Buried	Conserved_structural_residue	Rigid		959	L	Alpha-Helix	Buried	Conserved_structural_residue	Rigid
960	N	Alpha-Helix	Exposed	Conserved_functional_residue	Rigid		960	V	Alpha-Helix	Buried	Conserved_structural_residue	Rigid
961	T	Alpha-Helix	Exposed	Conserved_functional_residue	Rigid		961	K	Alpha-Helix	Exposed	Conserved_functional_residue	Intermediate
962	L	Alpha-Helix	Buried	Conserved_structural_residue	Rigid		962	Q	Alpha-Helix	Intermediate	Conserved_functional_residue	Rigid
963	V	Alpha-Helix	Buried	Conserved_structural_residue	Rigid		963	L	Alpha-Helix	Buried	Conserved_structural_residue	Intermediate
964	K	Alpha-Helix	Exposed	Conserved_functional_residue	Intermediate		964	S	Alpha-Helix	Exposed	Conserved_structural_residue	Intermediate
965	Q	Alpha-Helix	Intermediate	Conserved_functional_residue	Rigid		965	S	Random-Coil	Exposed	Conserved_functional_residue	Flexible
966	L	Alpha-Helix	Buried	Conserved_structural_residue	Intermediate		966	K	Random-Coil	Intermediate	Not_conserved	Flexible
967	S	Random-Coil	Exposed	Conserved_structural_residue	Intermediate		967	F	Random-Coil	Buried	Conserved_structural_residue	Intermediate
968	S	Random-Coil	Exposed	Conserved_functional_residue	Flexible		968	G	Random-Coil	Exposed	Conserved_functional_residue	Intermediate
969	N	Random-Coil	Intermediate	Conserved_functional_residue	Flexible		969	A	Random-Coil	Buried	Conserved_structural_residue	Intermediate
970	F	Random-Coil	Buried	Conserved_structural_residue	Flexible		970	I	Random-Coil	Buried	Conserved_structural_residue	Intermediate
971	G	Random-Coil	Exposed	Conserved_functional_residue	Intermediate		971	S	Random-Coil	Buried	Conserved_structural_residue	Intermediate
972	A	Random-Coil	Buried	Conserved_structural_residue	Intermediate		972	S	Alpha-Helix	Buried	Conserved_structural_residue	Rigid
973	I	Random-Coil	Buried	Conserved_structural_residue	Intermediate		973	V	Alpha-Helix	Buried	Conserved_structural_residue	Intermediate
974	S	Alpha-Helix	Intermediate	Conserved_structural_residue	Intermediate		974	L	Alpha-Helix	Buried	Conserved_structural_residue	Rigid
975	S	Alpha-Helix	Buried	Conserved_structural_residue	Rigid		975	N	Alpha-Helix	Exposed	Conserved_functional_residue	Rigid
976	V	Alpha-Helix	Buried	Conserved_structural_residue	Intermediate		976	D	Alpha-Helix	Exposed	Conserved_structural_residue	Rigid
977	L	Alpha-Helix	Buried	Conserved_structural_residue	Rigid		977	I	Alpha-Helix	Buried	Conserved_structural_residue	Rigid
978	N	Alpha-Helix	Exposed	Conserved_functional_residue	Rigid		978	F	Alpha-Helix	Intermediate	Not_conserved	Rigid
979	D	Alpha-Helix	Exposed	Conserved_structural_residue	Rigid		979	S	Alpha-Helix	Exposed	Not_conserved	Intermediate
980	I	Alpha-Helix	Buried	Conserved_structural_residue	Rigid		980	R	Alpha-Helix	Intermediate	Conserved_functional_residue	Intermediate
981	L	Alpha-Helix	Intermediate	Conserved_structural_residue	Rigid		981	L	Alpha-Helix	Buried	Conserved_structural_residue	Intermediate
982	S	Alpha-Helix	Exposed	Not_conserved	Intermediate		982	D	Alpha-Helix	Exposed	Conserved_functional_residue	Intermediate
983	R	Alpha-Helix	Intermediate	Conserved_functional_residue	Intermediate		983	K	Alpha-Helix	Exposed	Conserved_functional_residue	Flexible
984	L	Alpha-Helix	Buried	Conserved_structural_residue	Intermediate		984	V	Alpha-Helix	Buried	Conserved_structural_residue	Intermediate
985	D	Alpha-Helix	Exposed	Conserved_functional_residue	Intermediate		985	E	Alpha-Helix	Intermediate	Conserved_functional_residue	Flexible
986	K	Alpha-Helix	Exposed	Conserved_functional_residue	Flexible		986	A	Alpha-Helix	Buried	Conserved_functional_residue	Intermediate
987	V	Alpha-Helix	Buried	Conserved_structural_residue	Intermediate		987	E	Alpha-Helix	Exposed	Conserved_functional_residue	Flexible
988	E	Alpha-Helix	Intermediate	Conserved_functional_residue	Intermediate		988	V	Alpha-Helix	Exposed	Conserved_structural_residue	Intermediate
989	A	Alpha-Helix	Buried	Conserved_functional_residue	Intermediate		989	Q	Alpha-Helix	Exposed	Conserved_structural_residue	Intermediate
990	E	Alpha-Helix	Exposed	Conserved_functional_residue	Flexible		990	I	Alpha-Helix	Buried	Conserved_structural_residue	Intermediate
991	V	Alpha-Helix	Buried	Conserved_structural_residue	Intermediate		991	D	Alpha-Helix	Exposed	Conserved_functional_residue	Intermediate
992	Q	Alpha-Helix	Exposed	Conserved_structural_residue	Intermediate		992	R	Alpha-Helix	Exposed	Conserved_functional_residue	Rigid
993	I	Alpha-Helix	Buried	Conserved_structural_residue	Intermediate		993	L	Alpha-Helix	Exposed	Conserved_structural_residue	Rigid
994	D	Alpha-Helix	Exposed	Conserved_functional_residue	Intermediate		994	I	Alpha-Helix	Buried	Conserved_structural_residue	Intermediate
995	R	Alpha-Helix	Exposed	Conserved_functional_residue	Rigid		995	T	Alpha-Helix	Exposed	Conserved_functional_residue	Intermediate
996	L	Alpha-Helix	Exposed	Conserved_structural_residue	Rigid		996	G	Random-Coil	Exposed	Conserved_structural_residue	Intermediate
997	I	Alpha-Helix	Buried	Conserved_structural_residue	Intermediate		997	R	Random-Coil	Intermediate	Conserved_functional_residue	Flexible
998	T	Alpha-Helix	Exposed	Conserved_functional_residue	Intermediate		998	L	Random-Coil	Buried	Conserved_structural_residue	Intermediate
999	G	Random-Coil	Buried	Not_conserved	Intermediate		999	Q	Random-Coil	Exposed	Conserved_functional_residue	Intermediate
1000	R	Random-Coil	Intermediate	Conserved_functional_residue	Flexible		1000	S	Random-Coil	Buried	Conserved_functional_residue	Rigid
1001	L	Random-Coil	Buried	Conserved_structural_residue	Intermediate		1001	L	Alpha-Helix	Buried	Conserved_structural_residue	Rigid
1002	Q	Random-Coil	Exposed	Conserved_functional_residue	Intermediate		1002	Q	Alpha-Helix	Intermediate	Conserved_functional_residue	Rigid
1003	S	Random-Coil	Buried	Conserved_functional_residue	Rigid		1003	T	Alpha-Helix	Buried	Conserved_functional_residue	Rigid
1004	L	Alpha-Helix	Buried	Conserved_structural_residue	Rigid		1004	Y	Alpha-Helix	Buried	Conserved_functional_residue	Rigid
1005	Q	Alpha-Helix	Intermediate	Conserved_functional_residue	Rigid		1005	V	Alpha-Helix	Buried	Conserved_structural_residue	Rigid
1006	T	Alpha-Helix	Buried	Conserved_functional_residue	Rigid		1006	T	Alpha-Helix	Buried	Conserved_structural_residue	Rigid
1007	Y	Alpha-Helix	Buried	Conserved_functional_residue	Rigid		1007	Q	Alpha-Helix	Exposed	Conserved_functional_residue	Rigid
1008	V	Alpha-Helix	Buried	Conserved_structural_residue	Rigid		1008	Q	Alpha-Helix	Intermediate	Conserved_structural_residue	Intermediate
1009	T	Alpha-Helix	Buried	Conserved_structural_residue	Rigid		1009	L	Alpha-Helix	Buried	Conserved_structural_residue	Intermediate
1010	Q	Alpha-Helix	Exposed	Conserved_functional_residue	Rigid		1010	I	Alpha-Helix	Buried	Conserved_structural_residue	Intermediate
1011	Q	Alpha-Helix	Intermediate	Conserved_structural_residue	Intermediate		1011	R	Alpha-Helix	Exposed	Conserved_functional_residue	Intermediate
1012	L	Alpha-Helix	Buried	Conserved_structural_residue	Intermediate		1012	A	Alpha-Helix	Buried	Conserved_structural_residue	Rigid
1013	I	Alpha-Helix	Buried	Conserved_structural_residue	Intermediate		1013	A	Alpha-Helix	Buried	Conserved_structural_residue	Rigid
1014	R	Alpha-Helix	Exposed	Conserved_functional_residue	Intermediate		1014	E	Alpha-Helix	Exposed	Conserved_functional_residue	Rigid
1015	A	Alpha-Helix	Buried	Conserved_structural_residue	Rigid		1015	I	Alpha-Helix	Buried	Conserved_structural_residue	Rigid
1016	A	Alpha-Helix	Buried	Conserved_structural_residue	Rigid		1016	R	Alpha-Helix	Exposed	Conserved_functional_residue	Rigid
1017	E	Alpha-Helix	Intermediate	Conserved_functional_residue	Rigid		1017	A	Alpha-Helix	Exposed	Not_conserved	Rigid
1018	I	Alpha-Helix	Buried	Conserved_structural_residue	Rigid		1018	S	Alpha-Helix	Buried	Conserved_structural_residue	Rigid
1019	R	Alpha-Helix	Exposed	Conserved_functional_residue	Rigid		1019	A	Alpha-Helix	Intermediate	Conserved_structural_residue	Rigid
1020	A	Alpha-Helix	Exposed	Not_conserved	Rigid		1020	N	Alpha-Helix	Exposed	Conserved_functional_residue	Rigid
1021	S	Alpha-Helix	Buried	Conserved_structural_residue	Rigid		1021	L	Alpha-Helix	Buried	Conserved_structural_residue	Intermediate
1022	A	Alpha-Helix	Intermediate	Conserved_structural_residue	Rigid		1022	A	Alpha-Helix	Buried	Conserved_structural_residue	Rigid
1023	N	Alpha-Helix	Exposed	Conserved_functional_residue	Rigid		1023	A	Alpha-Helix	Exposed	Conserved_structural_residue	Rigid
1024	L	Alpha-Helix	Buried	Conserved_structural_residue	Intermediate		1024	T	Alpha-Helix	Exposed	Not_conserved	Rigid
1025	A	Alpha-Helix	Buried	Conserved_structural_residue	Rigid		1025	K	Alpha-Helix	Intermediate	Conserved_functional_residue	Rigid
1026	A	Alpha-Helix	Intermediate	Conserved_structural_residue	Rigid		1026	M	Alpha-Helix	Buried	Conserved_structural_residue	Intermediate
1027	T	Alpha-Helix	Exposed	Not_conserved	Rigid		1027	S	Alpha-Helix	Exposed	Conserved_structural_residue	Intermediate
1028	K	Alpha-Helix	Intermediate	Conserved_functional_residue	Rigid		1028	E	Alpha-Helix	Exposed	Conserved_functional_residue	Rigid
1029	M	Alpha-Helix	Buried	Conserved_structural_residue	Intermediate		1029	C	Alpha-Helix	Buried	Conserved_structural_residue	Rigid
1030	S	Alpha-Helix	Exposed	Conserved_structural_residue	Intermediate		1030	V	Alpha-Helix	Buried	Conserved_structural_residue	Intermediate
1031	E	Alpha-Helix	Exposed	Conserved_functional_residue	Rigid		1031	L	Random-Coil	Intermediate	Conserved_structural_residue	Intermediate
1032	C	Alpha-Helix	Buried	Not_conserved	Rigid		1032	G	Random-Coil	Buried	Conserved_functional_residue	Intermediate
1033	V	Alpha-Helix	Buried	Conserved_structural_residue	Intermediate		1033	Q	Random-Coil	Intermediate	Conserved_functional_residue	Flexible
1034	L	Random-Coil	Intermediate	Conserved_structural_residue	Intermediate		1034	S	Random-Coil	Buried	Conserved_structural_residue	Flexible
1035	G	Random-Coil	Buried	Conserved_functional_residue	Intermediate		1035	K	Random-Coil	Exposed	Conserved_functional_residue	Intermediate
1036	Q	Random-Coil	Intermediate	Conserved_functional_residue	Flexible		1036	R	Beta-Strand	Intermediate	Conserved_functional_residue	Intermediate
1037	S	Random-Coil	Buried	Conserved_structural_residue	Flexible		1037	V	Beta-Strand	Intermediate	Conserved_structural_residue	Rigid
1038	K	Random-Coil	Exposed	Conserved_functional_residue	Intermediate		1038	D	Random-Coil	Buried	Conserved_functional_residue	Intermediate
1039	R	Beta-Strand	Intermediate	Conserved_functional_residue	Intermediate		1039	F	Random-Coil	Buried	Conserved_structural_residue	Rigid
1040	V	Beta-Strand	Intermediate	Conserved_structural_residue	Rigid		1040	C	Random-Coil	Buried	Conserved_structural_residue	Intermediate
1041	D	Random-Coil	Buried	Conserved_functional_residue	Intermediate		1041	G	Random-Coil	Buried	Conserved_functional_residue	Flexible
1042	F	Random-Coil	Buried	Conserved_structural_residue	Rigid		1042	K	Random-Coil	Intermediate	Conserved_functional_residue	Flexible
1043	C	Random-Coil	Buried	Not_conserved	Intermediate		1043	G	Random-Coil	Buried	Conserved_functional_residue	Flexible
1044	G	Random-Coil	Buried	Conserved_functional_residue	Flexible		1044	Y	Random-Coil	Intermediate	Conserved_structural_residue	Intermediate
1045	K	Random-Coil	Intermediate	Not_conserved	Flexible		1045	H	Beta-Strand	Buried	Conserved_functional_residue	Rigid
1046	G	Random-Coil	Buried	Conserved_functional_residue	Flexible		1046	L	Beta-Strand	Buried	Conserved_structural_residue	Rigid
1047	Y	Random-Coil	Intermediate	Conserved_structural_residue	Intermediate		1047	M	Beta-Strand	Buried	Conserved_structural_residue	Rigid
1048	H	Beta-Strand	Buried	Conserved_functional_residue	Rigid		1048	S	Random-Coil	Buried	Conserved_structural_residue	Rigid
1049	L	Beta-Strand	Buried	Conserved_structural_residue	Rigid		1049	F	Random-Coil	Buried	Conserved_structural_residue	Rigid
1050	M	Beta-Strand	Buried	Conserved_structural_residue	Rigid		1050	P	Random-Coil	Buried	Conserved_functional_residue	Intermediate
1051	S	Random-Coil	Buried	Conserved_structural_residue	Rigid		1051	Q	Random-Coil	Intermediate	Conserved_functional_residue	Intermediate
1052	F	Random-Coil	Buried	Conserved_structural_residue	Rigid		1052	S	Random-Coil	Exposed	Not_conserved	Flexible
1053	P	Random-Coil	Buried	Conserved_functional_residue	Intermediate		1053	A	Random-Coil	Buried	Conserved_functional_residue	Flexible
1054	Q	Random-Coil	Buried	Conserved_functional_residue	Intermediate		1054	P	Random-Coil	Buried	Conserved_functional_residue	Flexible
1055	S	Random-Coil	Intermediate	Not_conserved	Flexible		1055	H	Random-Coil	Intermediate	Conserved_functional_residue	Flexible
1056	A	Random-Coil	Buried	Conserved_functional_residue	Flexible		1056	G	Random-Coil	Buried	Conserved_structural_residue	Intermediate
1057	P	Random-Coil	Buried	Conserved_functional_residue	Flexible		1057	V	Beta-Strand	Buried	Conserved_structural_residue	Intermediate
1058	H	Random-Coil	Intermediate	Conserved_functional_residue	Flexible		1058	V	Beta-Strand	Buried	Conserved_structural_residue	Rigid
1059	G	Random-Coil	Buried	Conserved_structural_residue	Intermediate		1059	F	Beta-Strand	Buried	Conserved_structural_residue	Rigid
1060	V	Beta-Strand	Buried	Conserved_structural_residue	Intermediate		1060	L	Beta-Strand	Buried	Conserved_structural_residue	Rigid
1061	V	Beta-Strand	Buried	Conserved_structural_residue	Rigid		1061	H	Beta-Strand	Buried	Conserved_structural_residue	Rigid
1062	F	Beta-Strand	Buried	Conserved_structural_residue	Rigid		1062	V	Beta-Strand	Buried	Conserved_structural_residue	Rigid
1063	L	Beta-Strand	Buried	Conserved_structural_residue	Rigid		1063	T	Beta-Strand	Buried	Conserved_structural_residue	Intermediate
1064	H	Beta-Strand	Buried	Conserved_structural_residue	Rigid		1064	Y	Beta-Strand	Buried	Conserved_structural_residue	Intermediate
1065	V	Beta-Strand	Buried	Conserved_structural_residue	Rigid		1065	V	Random-Coil	Buried	Not_conserved	Intermediate
1066	T	Beta-Strand	Buried	Conserved_structural_residue	Intermediate		1066	P	Random-Coil	Buried	Conserved_functional_residue	Flexible
1067	Y	Beta-Strand	Buried	Conserved_structural_residue	Intermediate		1067	A	Random-Coil	Exposed	Not_conserved	Flexible
1068	V	Random-Coil	Buried	Conserved_structural_residue	Intermediate		1068	Q	Random-Coil	Exposed	Conserved_functional_residue	Flexible
1069	P	Random-Coil	Buried	Conserved_functional_residue	Flexible		1069	E	Random-Coil	Intermediate	Conserved_functional_residue	Flexible
1070	A	Random-Coil	Exposed	Not_conserved	Flexible		1070	K	Random-Coil	Intermediate	Not_conserved	Flexible
1071	Q	Random-Coil	Exposed	Not_conserved	Flexible		1071	N	Random-Coil	Intermediate	Not_conserved	Intermediate
1072	E	Random-Coil	Intermediate	Not_conserved	Flexible		1072	F	Random-Coil	Buried	Conserved_structural_residue	Intermediate
1073	K	Random-Coil	Buried	Not_conserved	Flexible		1073	T	Random-Coil	Intermediate	Conserved_functional_residue	Intermediate
1074	N	Random-Coil	Intermediate	Conserved_functional_residue	Intermediate		1074	T	Random-Coil	Buried	Conserved_functional_residue	Intermediate
1075	F	Random-Coil	Buried	Conserved_structural_residue	Intermediate		1075	A	Random-Coil	Buried	Not_conserved	Intermediate
1076	T	Random-Coil	Intermediate	Conserved_functional_residue	Intermediate		1076	P	Random-Coil	Buried	Conserved_functional_residue	Intermediate
1077	T	Random-Coil	Buried	Conserved_functional_residue	Intermediate		1077	A	Random-Coil	Buried	Conserved_structural_residue	Rigid
1078	A	Random-Coil	Buried	Not_conserved	Intermediate		1078	I	Random-Coil	Buried	Conserved_structural_residue	Rigid
1079	P	Random-Coil	Buried	Conserved_functional_residue	Intermediate		1079	C	Random-Coil	Buried	Conserved_structural_residue	Intermediate
1080	A	Random-Coil	Buried	Conserved_structural_residue	Rigid		1080	H	Random-Coil	Buried	Not_conserved	Intermediate
1081	I	Random-Coil	Buried	Conserved_structural_residue	Rigid		1081	D	Random-Coil	Exposed	Not_conserved	Flexible
1082	C	Random-Coil	Buried	Not_conserved	Intermediate		1082	G	Random-Coil	Exposed	Conserved_structural_residue	Flexible
1083	H	Random-Coil	Buried	Not_conserved	Intermediate		1083	K	Random-Coil	Intermediate	Conserved_functional_residue	Flexible
1084	D	Random-Coil	Exposed	Not_conserved	Flexible		1084	A	Random-Coil	Buried	Conserved_functional_residue	Intermediate
1085	G	Random-Coil	Exposed	Conserved_structural_residue	Flexible		1085	H	Random-Coil	Buried	Not_conserved	Flexible
1086	K	Random-Coil	Intermediate	Conserved_functional_residue	Flexible		1086	F	Random-Coil	Buried	Conserved_structural_residue	Flexible
1087	A	Random-Coil	Buried	Conserved_functional_residue	Intermediate		1087	P	Random-Coil	Buried	Conserved_functional_residue	Intermediate
1088	H	Random-Coil	Buried	Not_conserved	Flexible		1088	R	Random-Coil	Exposed	Not_conserved	Flexible
1089	F	Random-Coil	Buried	Conserved_structural_residue	Flexible		1089	E	Random-Coil	Exposed	Conserved_functional_residue	Intermediate
1090	P	Random-Coil	Buried	Conserved_functional_residue	Intermediate		1090	G	Random-Coil	Buried	Conserved_structural_residue	Rigid
1091	R	Random-Coil	Exposed	Not_conserved	Flexible		1091	V	Beta-Strand	Buried	Conserved_structural_residue	Rigid
1092	E	Random-Coil	Exposed	Conserved_functional_residue	Intermediate		1092	F	Beta-Strand	Buried	Conserved_structural_residue	Rigid
1093	G	Random-Coil	Buried	Conserved_structural_residue	Rigid		1093	V	Beta-Strand	Buried	Conserved_structural_residue	Rigid
1094	V	Beta-Strand	Buried	Conserved_structural_residue	Rigid		1094	S	Beta-Strand	Intermediate	Not_conserved	Intermediate
1095	F	Beta-Strand	Buried	Conserved_structural_residue	Rigid		1095	N	Random-Coil	Intermediate	Conserved_structural_residue	Flexible
1096	V	Beta-Strand	Buried	Conserved_structural_residue	Rigid		1096	G	Random-Coil	Exposed	Not_conserved	Flexible
1097	S	Beta-Strand	Intermediate	Not_conserved	Intermediate		1097	T	Random-Coil	Buried	Conserved_structural_residue	Flexible
1098	N	Random-Coil	Exposed	Conserved_structural_residue	Flexible		1098	H	Random-Coil	Intermediate	Not_conserved	Intermediate
1099	G	Random-Coil	Exposed	Not_conserved	Flexible		1099	W	Random-Coil	Buried	Conserved_structural_residue	Rigid
1100	T	Random-Coil	Buried	Conserved_functional_residue	Flexible		1100	F	Beta-Strand	Intermediate	Conserved_structural_residue	Rigid
1101	H	Random-Coil	Intermediate	Not_conserved	Intermediate		1101	V	Beta-Strand	Buried	Not_conserved	Intermediate
1102	W	Random-Coil	Buried	Not_conserved	Rigid		1102	T	Beta-Strand	Buried	Conserved_structural_residue	Intermediate
1103	F	Beta-Strand	Intermediate	Conserved_structural_residue	Rigid		1103	Q	Random-Coil	Buried	Conserved_functional_residue	Intermediate
1104	V	Beta-Strand	Buried	Not_conserved	Intermediate		1104	R	Random-Coil	Intermediate	Conserved_functional_residue	Intermediate
1105	T	Beta-Strand	Buried	Conserved_structural_residue	Intermediate		1105	N	Random-Coil	Exposed	Conserved_functional_residue	Flexible
1106	Q	Random-Coil	Buried	Conserved_functional_residue	Intermediate		1106	F	Random-Coil	Buried	Conserved_structural_residue	Rigid
1107	R	Random-Coil	Intermediate	Conserved_functional_residue	Intermediate		1107	Y	Random-Coil	Buried	Conserved_functional_residue	Rigid
1108	N	Random-Coil	Exposed	Conserved_functional_residue	Flexible		1108	E	Random-Coil	Intermediate	Not_conserved	Rigid
1109	F	Random-Coil	Buried	Conserved_structural_residue	Rigid		1109	P	Random-Coil	Buried	Conserved_functional_residue	Intermediate
1110	Y	Random-Coil	Buried	Not_conserved	Rigid		1110	Q	Random-Coil	Exposed	Not_conserved	Intermediate
1111	E	Random-Coil	Intermediate	Not_conserved	Rigid		1111	I	Beta-Strand	Exposed	Not_conserved	Intermediate
1112	P	Random-Coil	Buried	Conserved_functional_residue	Intermediate		1112	I	Beta-Strand	Buried	Conserved_structural_residue	Intermediate
1113	Q	Random-Coil	Exposed	Conserved_functional_residue	Intermediate		1113	T	Beta-Strand	Intermediate	Conserved_structural_residue	Flexible
1114	I	Beta-Strand	Exposed	Not_conserved	Intermediate		1114	T	Random-Coil	Buried	Not_conserved	Flexible
1115	I	Beta-Strand	Buried	Conserved_structural_residue	Intermediate		1115	D	Random-Coil	Buried	Not_conserved	Flexible
1116	T	Beta-Strand	Intermediate	Conserved_structural_residue	Flexible		1116	N	Random-Coil	Buried	Conserved_functional_residue	Intermediate
1117	T	Random-Coil	Buried	Conserved_structural_residue	Flexible		1117	T	Beta-Strand	Buried	Conserved_functional_residue	Rigid
1118	D	Random-Coil	Buried	Not_conserved	Flexible		1118	F	Beta-Strand	Buried	Conserved_functional_residue	Rigid
1119	N	Random-Coil	Buried	Conserved_functional_residue	Intermediate		1119	V	Beta-Strand	Intermediate	Conserved_functional_residue	Rigid
1120	T	Beta-Strand	Buried	Conserved_functional_residue	Intermediate		1120	S	Random-Coil	Buried	Not_conserved	Rigid
1121	F	Beta-Strand	Buried	Conserved_functional_residue	Rigid		1121	G	Random-Coil	Buried	Conserved_functional_residue	Intermediate
1122	V	Beta-Strand	Intermediate	Not_conserved	Rigid		1122	N	Random-Coil	Intermediate	Not_conserved	Flexible
1123	S	Random-Coil	Buried	Not_conserved	Rigid		1123	C	Random-Coil	Buried	Conserved_structural_residue	Flexible
1124	G	Random-Coil	Buried	Conserved_functional_residue	Intermediate		1124	D	Random-Coil	Intermediate	Conserved_functional_residue	Intermediate
1125	N	Random-Coil	Intermediate	Not_conserved	Flexible		1125	V	Beta-Strand	Buried	Conserved_structural_residue	Intermediate
1126	C	Random-Coil	Buried	Not_conserved	Flexible		1126	V	Beta-Strand	Buried	Conserved_structural_residue	Intermediate
1127	D	Random-Coil	Exposed	Conserved_functional_residue	Intermediate		1127	I	Beta-Strand	Buried	Conserved_structural_residue	Rigid
1128	V	Beta-Strand	Buried	Conserved_structural_residue	Intermediate		1128	G	Beta-Strand	Buried	Conserved_structural_residue	Rigid
1129	V	Beta-Strand	Buried	Conserved_structural_residue	Intermediate		1129	I	Beta-Strand	Buried	Conserved_structural_residue	Rigid
1130	I	Beta-Strand	Buried	Conserved_structural_residue	Rigid		1130	V	Beta-Strand	Buried	Not_conserved	Intermediate
1131	G	Beta-Strand	Buried	Conserved_structural_residue	Rigid		1131	N	Random-Coil	Buried	Conserved_functional_residue	Flexible
1132	I	Beta-Strand	Buried	Conserved_structural_residue	Rigid		1132	N	Random-Coil	Exposed	Conserved_structural_residue	Flexible
1133	V	Beta-Strand	Buried	Not_conserved	Intermediate		1133	T	Random-Coil	Exposed	Conserved_structural_residue	Intermediate
1134	N	Random-Coil	Buried	Conserved_functional_residue	Flexible		1134	V	Random-Coil	Exposed	Conserved_structural_residue	Rigid
1135	N	Random-Coil	Exposed	Conserved_structural_residue	Intermediate		1135	Y	Random-Coil	Buried	Conserved_functional_residue	Rigid
1136	T	Random-Coil	Exposed	Conserved_structural_residue	Intermediate		1136	D	Random-Coil	Exposed	Conserved_structural_residue	Rigid
1137	V	Random-Coil	Exposed	Conserved_structural_residue	Rigid		1137	P	Random-Coil	Exposed	Conserved_functional_residue	Intermediate
1138	Y	Random-Coil	Buried	Conserved_functional_residue	Rigid		1138	L	Random-Coil	Buried	Conserved_structural_residue	Rigid
1139	D	Random-Coil	Exposed	Conserved_structural_residue	Rigid		1139	Q	Random-Coil	Buried	Conserved_functional_residue	Flexible
1140	P	Random-Coil	Exposed	Conserved_functional_residue	Intermediate		1140	P	Random-Coil	Exposed	Conserved_functional_residue	Intermediate
1141	L	Random-Coil	Buried	Conserved_structural_residue	Rigid		1141	E	Random-Coil	Exposed	Conserved_functional_residue	Flexible
1142	Q	Random-Coil	Buried	Conserved_functional_residue	Flexible		1142	L	Alpha-Helix	Intermediate	Conserved_structural_residue	Flexible
1143	P	Random-Coil	Exposed	Conserved_functional_residue	Intermediate		1143	D	Alpha-Helix	Exposed	Not_conserved	Flexible
1144	E	Random-Coil	Exposed	Not_conserved	Flexible		1144	S	Alpha-Helix	Exposed	Conserved_functional_residue	Flexible
1145	L	Alpha-Helix	Intermediate	Conserved_structural_residue	Flexible		1145	F	Alpha-Helix	Buried	Conserved_structural_residue	Intermediate
1146	D	Alpha-Helix	Exposed	Not_conserved	Flexible		1146	K	Alpha-Helix	Exposed	Conserved_functional_residue	Flexible
1147	S	Alpha-Helix	Exposed	Conserved_functional_residue	Flexible		1147	E	Alpha-Helix	Exposed	Not_conserved	Intermediate
1148	F	Alpha-Helix	Buried	Conserved_structural_residue	Intermediate		1148	E	Alpha-Helix	Intermediate	Conserved_functional_residue	Flexible
1149	K	Alpha-Helix	Exposed	Conserved_functional_residue	Flexible		1149	L	Alpha-Helix	Buried	Conserved_structural_residue	Intermediate
1150	E	Alpha-Helix	Exposed	Not_conserved	Intermediate		1150	D	Alpha-Helix	Exposed	Conserved_functional_residue	Flexible
1151	E	Alpha-Helix	Intermediate	Conserved_functional_residue	Flexible		1151	K	Alpha-Helix	Exposed	Conserved_functional_residue	Flexible
1152	L	Alpha-Helix	Buried	Conserved_structural_residue	Intermediate		1152	Y	Alpha-Helix	Intermediate	Conserved_structural_residue	Intermediate
1153	D	Alpha-Helix	Exposed	Conserved_functional_residue	Flexible		1153	F	Random-Coil	Buried	Conserved_structural_residue	Intermediate
1154	K	Alpha-Helix	Exposed	Conserved_functional_residue	Flexible		1154	K	Random-Coil	Exposed	Conserved_functional_residue	Intermediate
1155	Y	Alpha-Helix	Intermediate	Conserved_structural_residue	Intermediate		1155	N	Random-Coil	Exposed	Conserved_functional_residue	Flexible
1156	F	Random-Coil	Buried	Conserved_structural_residue	Intermediate		1156	H	Random-Coil	Intermediate	Conserved_functional_residue	Flexible
1157	K	Random-Coil	Exposed	Conserved_functional_residue	Intermediate		1157	T	Random-Coil	Exposed	Conserved_functional_residue	Intermediate
1158	N	Random-Coil	Exposed	Conserved_functional_residue	Flexible		1158	S	Random-Coil	Intermediate	Conserved_functional_residue	Intermediate
1159	H	Random-Coil	Intermediate	Conserved_functional_residue	Flexible		1159	P	Random-Coil	Exposed	Not_conserved	Intermediate
1160	T	Random-Coil	Exposed	Conserved_functional_residue	Intermediate		1160	D	Random-Coil	Exposed	Not_conserved	Intermediate
1161	S	Random-Coil	Intermediate	Conserved_functional_residue	Intermediate		1161	V	Random-Coil	Buried	Not_conserved	Intermediate
1162	P	Random-Coil	Exposed	Conserved_functional_residue	Intermediate		1162	D	Random-Coil	Exposed	Not_conserved	Intermediate
1163	D	Random-Coil	Exposed	Conserved_functional_residue	Intermediate		1163	L	Random-Coil	Buried	Conserved_structural_residue	Flexible
1164	V	Random-Coil	Buried	Conserved_structural_residue	Intermediate		1164	G	Random-Coil	Exposed	Not_conserved	Intermediate
1165	D	Random-Coil	Exposed	Conserved_functional_residue	Intermediate		1165	D	Random-Coil	Intermediate	Not_conserved	Intermediate
1166	L	Random-Coil	Buried	Not_conserved	Flexible		1166	I	Random-Coil	Buried	Not_conserved	Intermediate
1167	G	Random-Coil	Exposed	Not_conserved	Intermediate		1167	S	Random-Coil	Buried	Not_conserved	Flexible
1168	D	Random-Coil	Intermediate	Conserved_structural_residue	Intermediate		1168	G	Random-Coil	Exposed	Not_conserved	Flexible
1169	I	Random-Coil	Buried	Not_conserved	Intermediate		1169	I	Random-Coil	Buried	Conserved_structural_residue	Intermediate
1170	S	Random-Coil	Buried	Conserved_structural_residue	Flexible		1170	N	Random-Coil	Intermediate	Conserved_functional_residue	Intermediate
1171	G	Random-Coil	Exposed	Conserved_structural_residue	Flexible		1171	A	Alpha-Helix	Buried	Conserved_structural_residue	Rigid
1172	I	Random-Coil	Buried	Conserved_structural_residue	Intermediate		1172	S	Alpha-Helix	Intermediate	Conserved_structural_residue	Rigid
1173	N	Random-Coil	Intermediate	Conserved_functional_residue	Intermediate		1173	V	Alpha-Helix	Buried	Not_conserved	Rigid
1174	A	Alpha-Helix	Buried	Conserved_structural_residue	Intermediate		1174	V	Alpha-Helix	Buried	Conserved_structural_residue	Rigid
1175	S	Alpha-Helix	Intermediate	Conserved_structural_residue	Rigid		1175	N	Alpha-Helix	Exposed	Not_conserved	Intermediate
1176	V	Alpha-Helix	Buried	Not_conserved	Rigid		1176	I	Alpha-Helix	Buried	Conserved_structural_residue	Intermediate
1177	V	Alpha-Helix	Buried	Conserved_structural_residue	Rigid		1177	Q	Alpha-Helix	Intermediate	Not_conserved	Intermediate
1178	N	Alpha-Helix	Exposed	Not_conserved	Intermediate		1178	K	Alpha-Helix	Exposed	Conserved_functional_residue	Intermediate
1179	I	Alpha-Helix	Buried	Conserved_structural_residue	Intermediate		1179	E	Alpha-Helix	Intermediate	Conserved_functional_residue	Flexible
1180	Q	Alpha-Helix	Intermediate	Not_conserved	Intermediate		1180	I	Alpha-Helix	Buried	Conserved_structural_residue	Flexible
1181	K	Alpha-Helix	Exposed	Conserved_functional_residue	Intermediate		1181	D	Alpha-Helix	Exposed	Not_conserved	Intermediate
1182	E	Alpha-Helix	Intermediate	Conserved_functional_residue	Flexible		1182	R	Alpha-Helix	Intermediate	Not_conserved	Intermediate
1183	I	Alpha-Helix	Buried	Conserved_structural_residue	Flexible		1183	L	Alpha-Helix	Buried	Conserved_structural_residue	Intermediate
1184	D	Alpha-Helix	Exposed	Not_conserved	Intermediate		1184	N	Alpha-Helix	Exposed	Not_conserved	Intermediate
1185	R	Alpha-Helix	Intermediate	Not_conserved	Intermediate		1185	E	Alpha-Helix	Exposed	Not_conserved	Rigid
1186	L	Alpha-Helix	Buried	Conserved_structural_residue	Intermediate		1186	V	Alpha-Helix	Buried	Not_conserved	Rigid
1187	N	Alpha-Helix	Exposed	Conserved_functional_residue	Intermediate		1187	A	Alpha-Helix	Buried	Conserved_structural_residue	Rigid
1188	E	Alpha-Helix	Exposed	Conserved_functional_residue	Rigid		1188	K	Alpha-Helix	Exposed	Not_conserved	Intermediate
1189	V	Alpha-Helix	Buried	Not_conserved	Rigid		1189	N	Alpha-Helix	Intermediate	Not_conserved	Flexible
1190	A	Alpha-Helix	Buried	Conserved_structural_residue	Rigid		1190	L	Alpha-Helix	Buried	Conserved_structural_residue	Flexible
1191	K	Alpha-Helix	Exposed	Not_conserved	Intermediate		1191	N	Alpha-Helix	Intermediate	Conserved_functional_residue	Flexible
1192	N	Alpha-Helix	Intermediate	Conserved_functional_residue	Flexible		1192	E	Alpha-Helix	Exposed	Not_conserved	Flexible
1193	L	Alpha-Helix	Buried	Conserved_structural_residue	Flexible		1193	S	Alpha-Helix	Buried	Conserved_structural_residue	Intermediate
1194	N	Alpha-Helix	Exposed	Conserved_functional_residue	Flexible		1194	L	Alpha-Helix	Intermediate	Conserved_structural_residue	Intermediate
1195	E	Alpha-Helix	Exposed	Conserved_functional_residue	Flexible		1195	I	Alpha-Helix	Buried	Conserved_functional_residue	Intermediate
1196	S	Alpha-Helix	Buried	Conserved_structural_residue	Intermediate		1196	D	Alpha-Helix	Intermediate	Not_conserved	Intermediate
1197	L	Alpha-Helix	Intermediate	Conserved_structural_residue	Intermediate		1197	L	Alpha-Helix	Buried	Conserved_structural_residue	Flexible
1198	I	Alpha-Helix	Buried	Conserved_functional_residue	Intermediate		1198	Q	Alpha-Helix	Exposed	Conserved_functional_residue	Intermediate
1199	D	Alpha-Helix	Intermediate	Conserved_functional_residue	Intermediate		1199	E	Alpha-Helix	Intermediate	Conserved_functional_residue	Flexible
1200	L	Alpha-Helix	Buried	Conserved_structural_residue	Flexible		1200	L	Alpha-Helix	Buried	Conserved_structural_residue	Intermediate
1201	Q	Alpha-Helix	Exposed	Conserved_functional_residue	Intermediate		1201	G	Alpha-Helix	Exposed	Conserved_functional_residue	Intermediate
1202	E	Alpha-Helix	Intermediate	Conserved_functional_residue	Flexible		1202	K	Alpha-Helix	Exposed	Conserved_functional_residue	Intermediate
1203	L	Alpha-Helix	Buried	Conserved_structural_residue	Intermediate		1203	Y	Beta-Strand	Buried	Conserved_structural_residue	Intermediate
1204	G	Alpha-Helix	Exposed	Conserved_functional_residue	Intermediate		1204	E	Beta-Strand	Intermediate	Conserved_functional_residue	Intermediate
1205	K	Alpha-Helix	Exposed	Conserved_functional_residue	Intermediate		1205	Q	Beta-Strand	Intermediate	Conserved_functional_residue	Flexible
1206	Y	Beta-Strand	Buried	Conserved_structural_residue	Intermediate		1206	Y	Beta-Strand	Buried	Conserved_structural_residue	Intermediate
1207	E	Beta-Strand	Intermediate	Conserved_functional_residue	Intermediate		1207	I	Beta-Strand	Buried	Conserved_structural_residue	Intermediate
1208	Q	Beta-Strand	Intermediate	Conserved_functional_residue	Flexible		1208	K	Beta-Strand	Buried	Conserved_functional_residue	Flexible
1209	Y	Beta-Strand	Buried	Conserved_structural_residue	Intermediate		1209	W	Random-Coil	Buried	Conserved_structural_residue	Flexible
1210	I	Beta-Strand	Buried	Not_conserved	Intermediate		1210	P	Random-Coil	Buried	Not_conserved	Intermediate
1211	K	Beta-Strand	Buried	Conserved_functional_residue	Flexible		1211	W	Beta-Strand	Buried	Conserved_structural_residue	Intermediate
1212	W	Random-Coil	Buried	Not_conserved	Flexible		1212	Y	Beta-Strand	Buried	Conserved_structural_residue	Intermediate
1213	P	Random-Coil	Buried	Not_conserved	Intermediate		1213	I	Beta-Strand	Buried	Not_conserved	Rigid
1214	W	Beta-Strand	Buried	Not_conserved	Intermediate		1214	W	Beta-Strand	Buried	Conserved_structural_residue	Rigid
1215	Y	Beta-Strand	Buried	Conserved_structural_residue	Intermediate		1215	L	Beta-Strand	Buried	Conserved_structural_residue	Rigid
1216	I	Beta-Strand	Buried	Not_conserved	Rigid		1216	G	Beta-Strand	Buried	Not_conserved	Rigid
1217	W	Beta-Strand	Buried	Not_conserved	Rigid		1217	F	Beta-Strand	Buried	Conserved_structural_residue	Rigid
1218	L	Beta-Strand	Buried	Conserved_structural_residue	Rigid		1218	I	Random-Coil	Buried	Conserved_structural_residue	Rigid
1219	G	Beta-Strand	Buried	Not_conserved	Rigid		1219	A	Random-Coil	Buried	Conserved_structural_residue	Rigid
1220	F	Beta-Strand	Buried	Conserved_structural_residue	Rigid		1220	G	Random-Coil	Buried	Conserved_structural_residue	Rigid
1221	I	Random-Coil	Buried	Not_conserved	Rigid		1221	L	Beta-Strand	Buried	Conserved_structural_residue	Rigid
1222	A	Random-Coil	Buried	Conserved_structural_residue	Rigid		1222	I	Beta-Strand	Buried	Not_conserved	Rigid
1223	G	Random-Coil	Buried	Conserved_structural_residue	Rigid		1223	A	Beta-Strand	Buried	Not_conserved	Rigid
1224	L	Beta-Strand	Buried	Not_conserved	Rigid		1224	I	Beta-Strand	Buried	Not_conserved	Rigid
1225	I	Beta-Strand	Buried	Not_conserved	Rigid		1225	V	Beta-Strand	Buried	Not_conserved	Rigid
1226	A	Beta-Strand	Buried	Conserved_structural_residue	Rigid		1226	M	Beta-Strand	Buried	Conserved_structural_residue	Rigid
1227	I	Beta-Strand	Buried	Conserved_structural_residue	Rigid		1227	V	Beta-Strand	Buried	Not_conserved	Rigid
1228	V	Beta-Strand	Buried	Not_conserved	Rigid		1228	T	Beta-Strand	Buried	Not_conserved	Rigid
1229	M	Beta-Strand	Buried	Conserved_structural_residue	Rigid		1229	I	Beta-Strand	Buried	Conserved_structural_residue	Rigid
1230	V	Beta-Strand	Buried	Not_conserved	Rigid		1230	M	Beta-Strand	Buried	Not_conserved	Rigid
1231	T	Beta-Strand	Buried	Not_conserved	Rigid		1231	L	Beta-Strand	Buried	Conserved_structural_residue	Rigid
1232	I	Beta-Strand	Buried	Conserved_structural_residue	Rigid		1232	C	Beta-Strand	Buried	Conserved_structural_residue	Rigid
1233	M	Beta-Strand	Buried	Not_conserved	Rigid		1233	C	Beta-Strand	Buried	Not_conserved	Intermediate
1234	L	Beta-Strand	Buried	Conserved_structural_residue	Rigid		1234	M	Beta-Strand	Buried	Not_conserved	Intermediate
1235	C	Beta-Strand	Buried	Not_conserved	Rigid		1235	T	Beta-Strand	Buried	Conserved_structural_residue	Flexible
1236	C	Beta-Strand	Buried	Not_conserved	Rigid		1236	S	Beta-Strand	Buried	Conserved_functional_residue	Flexible
1237	M	Beta-Strand	Buried	Conserved_structural_residue	Intermediate		1237	C	Beta-Strand	Buried	Conserved_structural_residue	Flexible
1238	T	Beta-Strand	Buried	Conserved_structural_residue	Intermediate		1238	C	Beta-Strand	Buried	Conserved_structural_residue	Intermediate
1239	S	Beta-Strand	Buried	Not_conserved	Flexible		1239	S	Random-Coil	Buried	Conserved_functional_residue	Flexible
1240	C	Beta-Strand	Buried	Not_conserved	Flexible		1240	C	Random-Coil	Buried	Conserved_structural_residue	Flexible
1241	C	Beta-Strand	Buried	Not_conserved	Intermediate		1241	L	Random-Coil	Buried	Not_conserved	Flexible
1242	S	Random-Coil	Buried	Conserved_functional_residue	Flexible		1242	K	Random-Coil	Exposed	Conserved_functional_residue	Flexible
1243	C	Random-Coil	Buried	Not_conserved	Flexible		1243	G	Random-Coil	Buried	Conserved_functional_residue	Intermediate
1244	L	Random-Coil	Buried	Not_conserved	Flexible		1244	C	Random-Coil	Buried	Not_conserved	Intermediate
1245	K	Random-Coil	Intermediate	Conserved_functional_residue	Intermediate		1245	C	Random-Coil	Buried	Conserved_structural_residue	Intermediate
1246	G	Random-Coil	Buried	Conserved_functional_residue	Intermediate		1246	S	Random-Coil	Exposed	Conserved_functional_residue	Flexible
1247	C	Random-Coil	Buried	Not_conserved	Intermediate		1247	C	Random-Coil	Buried	Conserved_functional_residue	Flexible
1248	C	Random-Coil	Buried	Not_conserved	Intermediate		1248	G	Random-Coil	Exposed	Not_conserved	Flexible
1249	S	Random-Coil	Exposed	Conserved_functional_residue	Flexible		1249	S	Random-Coil	Exposed	Conserved_functional_residue	Intermediate
1250	C	Random-Coil	Buried	Conserved_functional_residue	Flexible		1250	C	Random-Coil	Buried	Conserved_functional_residue	Intermediate
1251	G	Random-Coil	Exposed	Conserved_functional_residue	Flexible		1251	C	Random-Coil	Buried	Conserved_structural_residue	Intermediate
1252	S	Random-Coil	Exposed	Conserved_functional_residue	Intermediate		1252	K	Random-Coil	Exposed	Not_conserved	Intermediate
1253	C	Random-Coil	Buried	Conserved_functional_residue	Intermediate		1253	F	Random-Coil	Intermediate	Conserved_functional_residue	Intermediate
1254	C	Random-Coil	Buried	Not_conserved	Rigid		1254	D	Random-Coil	Exposed	Conserved_functional_residue	Flexible
1255	K	Random-Coil	Exposed	Conserved_functional_residue	Intermediate		1255	E	Random-Coil	Exposed	Conserved_functional_residue	Flexible
1256	F	Random-Coil	Intermediate	Conserved_functional_residue	Rigid		1256	D	Random-Coil	Exposed	Conserved_functional_residue	Flexible
1257	D	Random-Coil	Exposed	Conserved_functional_residue	Intermediate		1257	D	Random-Coil	Exposed	Not_conserved	Flexible
1258	E	Random-Coil	Exposed	Conserved_functional_residue	Flexible		1258	S	Random-Coil	Exposed	Conserved_functional_residue	Intermediate
1259	D	Random-Coil	Exposed	Conserved_functional_residue	Flexible		1259	E	Random-Coil	Exposed	Conserved_functional_residue	Intermediate
1260	D	Random-Coil	Exposed	Not_conserved	Flexible		1260	P	Beta-Strand	Exposed	Conserved_functional_residue	Intermediate
1261	S	Random-Coil	Intermediate	Conserved_functional_residue	Flexible		1261	V	Beta-Strand	Buried	Conserved_structural_residue	NA
1262	E	Random-Coil	Exposed	Conserved_functional_residue	Intermediate		1262	L	Beta-Strand	Exposed	Conserved_structural_residue	NA
1263	P	Beta-Strand	Exposed	Conserved_functional_residue	Intermediate		1263	K	Beta-Strand	Exposed	Not_conserved	NA
1264	V	Beta-Strand	Buried	Not_conserved	NA		1264	G	Beta-Strand	Buried	Conserved_functional_residue	NA
1265	L	Beta-Strand	Exposed	Conserved_structural_residue	NA		1265	V	Beta-Strand	Buried	Conserved_structural_residue	NA
1266	K	Beta-Strand	Exposed	Not_conserved	NA		1266	K	Beta-Strand	Exposed	Conserved_functional_residue	NA
1267	G	Beta-Strand	Buried	Conserved_functional_residue	NA		1267	L	Random-Coil	Exposed	Conserved_functional_residue	NA
1268	V	Beta-Strand	Buried	Conserved_structural_residue	NA		1268	H	Random-Coil	Exposed	Conserved_functional_residue	NA
1269	K	Beta-Strand	Exposed	Conserved_functional_residue	NA		1269	Y	Beta-Strand	Intermediate	Conserved_functional_residue	NA
1270	L	Random-Coil	Exposed	Conserved_functional_residue	NA		1270	T	Beta-Strand	Exposed	Conserved_functional_residue	NA
1271	H	Random-Coil	Exposed	Conserved_functional_residue	NA
1272	Y	Beta-Strand	Intermediate	Conserved_functional_residue	NA
1273	T	Beta-Strand	Exposed	Conserved_functional_residue	NA

## Sheet: Effect_of_mutation
			Functional Affect				Affect on stability				Disease propensity
Reference AA	Position	Variant AA	SNAP2		PROVEN		Dynamut2		DeepDDG		VarSite
			Score	Effect	Score	Effect	Score	Effect	Score	Effect	Score	Effect
A	67	V	-85	Neutral	0.204	Neutral	-1.41	Decrease Stability	-1.874	Decrease Stability	0.75	Less disease prone
T	95	I	-39	Neutral	-1.214	Neutral	-0.35	Decrease Stability	-1.424	Decrease Stability	0.65	Less disease prone
G	142	D	17	Affect	-0.277	Neutral	-1.6	Decrease Stability	-3.811	Decrease Stability	1.93	More disease prone
L	212	I	-89	Neutral	0.268	Neutral	-0.54	Decrease Stability	-0.717	Decrease Stability	0.47	Less disease prone
G	339	D	-84	Neutral	-0.188	Neutral	-0.3	Decrease Stability	-0.626	Decrease Stability	1.93	More disease prone
S	371	L	-60	Neutral	0.199	Neutral	-0.44	Decrease Stability	-0.247	Decrease Stability	1.08	More disease prone
S	373	P	-24	Neutral	1.211	Neutral	-0.29	Decrease Stability	-0.273	Decrease Stability	1.32	More disease prone
S	375	F	-31	Neutral	-0.239	Neutral	-0.67	Decrease Stability	-0.239	Decrease Stability	1	Less disease prone
K	417	N	-59	Neutral	0.27	Neutral	-0.44	Decrease Stability	-0.203	Decrease Stability	0.76	Less disease prone
G	446	S	-75	Neutral	0.514	Neutral	-0.23	Decrease Stability	-0.163	Decrease Stability	1.34	More disease prone
S	477	N	-62	Neutral	-0.034	Neutral	-0.1	Decrease Stability	-0.155	Decrease Stability	0.46	Less disease prone
T	478	K	-61	Neutral	-0.524	Neutral	-0.03	Decrease Stability	-0.211	Decrease Stability	1.04	More disease prone
E	484	A	70	Affect	-2.732	Deleterious	-0.12	Decrease Stability	-0.465	Decrease Stability	0.66	Less disease prone
Q	493	R	-58	Neutral	-0.335	Neutral	-0.11	Decrease Stability	-0.348	Decrease Stability	0.65	Less disease prone
G	496	S	-46	Neutral	0.011	Neutral	-0.23	Decrease Stability	-0.504	Decrease Stability	1.34	More disease prone
Q	498	R	-52	Neutral	0.056	Neutral	-0.02	Decrease Stability	-0.331	Decrease Stability	0.65	Less disease prone
N	501	Y	45	Affect	-0.09	Neutral	-0.36	Decrease Stability	-0.541	Decrease Stability	1.22	More disease prone
Y	505	H	5	Affect	-1.839	Deleterious	-0.03	Decrease Stability	-0.37	Decrease Stability	1.11	More disease prone
T	547	K	45	Affect	-2.767	Deleterious	-0.65	Decrease Stability	-0.182	Decrease Stability	1.04	More disease prone
D	614	G	-52	Neutral	0.598	Neutral	-0.32	Decrease Stability	-0.45	Decrease Stability	1	Less disease prone
H	655	Y	-11	Neutral	-0.814	Neutral	-1.73	Decrease Stability	-0.253	Decrease Stability	0.76	Less disease prone
N	679	K	21	Affect	0.252	Neutral	-0.19	Decrease Stability	-0.91	Decrease Stability	1.04	More disease prone
P	681	H	-12	Neutral	0.06	Neutral	-0.02	Decrease Stability	-1.064	Decrease Stability	0.94	Less disease prone
N	764	K	49	Affect	-2.836	Deleterious	-0.01	Decrease Stability	-0.181	Decrease Stability	1.04	More disease prone
D	796	Y	-32	Neutral	0.044	Neutral	-0.45	Decrease Stability	-0.056	Decrease Stability	1.44	More disease prone
N	856	K	25	Affect	-5.18	Deleterious	-0.01	Decrease Stability	-2.468	Decrease Stability	1.04	More disease prone
Q	954	H	-10	Neutral	-2.038	Neutral	-0.15	Decrease Stability	-0.435	Decrease Stability	0.49	Less disease prone
N	969	K	20	Affect	-3.066	Deleterious	-0.02	Decrease Stability	-0.337	Decrease Stability	1.04	More disease prone
L	981	F	-32	Neutral	1.754	Neutral	-0.65	Decrease Stability	-0.346	Decrease Stability	0.64	Less disease prone

## Sheet: Protein_interaction
REFERENCE						CHAIN A = hACE2				OMICRON						CHAIN A = hACE2
						CHAIN E = RBD										CHAIN B = RBD
DOCKING										DOCKING
		Docking score		Binding Affinity								Docking score		Binding Affinity
HDOCK		-310.19		-11.5						HDOCK		-343.56		-11.8
CLUSPRO		-639.3		-11.9						CLUSPRO		-703.8		-14.7
HYDROPHOBIC INTERACTION										HYDROPHOBIC INTERACTION
POS	RES	CHAIN	POS	RES	CHAIN					POS	RES	CHAIN	POS	RES	CHAIN
28	PHE	A	489	TYR	E					446	TYR	B	85	LEU	A
79	LEU	A	486	PHE	E					452	LEU	B	107	VAL	A
82	MET	A	486	PHE	E					469	ILE	B	82	MET	A
83	TYR	A	486	PHE	E					481	ALA	B	79	LEU	A
										481	ALA	B	82	MET	A
										487	PHE	B	82	MET	A
MAIN CHAIN-MAIN CHAIN HYDROGEN BONDS										MAIN CHAIN-MAIN CHAIN HYDROGEN BONDS
DONOR				ACCEPTOR
POS	CHAIN	RES	ATOM	POS	CHAIN	RES	ATOM	Distance (Å)				No interaction
502	E	GLY	N	353	A	LYS	O	2.78
MAIN CHAIN-SIDE CHAIN HYDROGEN BONDS										MAIN CHAIN-SIDE CHAIN HYDROGEN BONDS
DONOR				ACCEPTOR						DONOR				ACCEPTOR
POS	CHAIN	RES	ATOM	POS	CHAIN	RES	ATOM	Distance (Å)		POS	CHAIN	RES	ATOM	POS	CHAIN	RES	ATOM	Distance (Å)
										400	B	ARG	NH1	192	A	ARG	O	2.77
35	A	GLU	N	493	E	GLN	NE2	3.47		400	B	ARG	NH2	196	A	TYR	O	2.76
42	A	GLN	NE2	446	E	GLY	O	3.24		443	B	SER	N	213	A	ASP	OD2	2.99
353	A	LYS	NZ	496	E	GLY	O	3.08		446	B	TYR	OH	210	A	ASN	O	3.22
355	A	ASP	OD2	500	E	THR	O	3.34		483	B	PHE	N	75	A	GLU	OE2	3.04
493	E	GLN	NE2	34	A	HIS	O	3.35		487	B	PHE	N	82	A	MET	SD	3.68
										490	B	ARG	NH2	194	A	ASN	O	2.99
										495	B	ARG	NH2	209	A	VAL	O	2.61
										502	B	HIS	NE2	195	A	HIS	O	3.32
										75	A	GLU	OE1	482	B	GLY	O	3.31
										94	A	LYS	NZ	443	B	SER	O	3.26
										216	A	ASP	OD2	442	B	VAL	O	3.04
										218	A	SER	N	497	B	THR	OG1	3.23
										218	A	SER	OG	497	B	THR	O	2.73
SIDE CHAIN-SIDE CHAIN HYDROGEN BONDS										SIDE CHAIN-SIDE CHAIN HYDROGEN BONDS
DONOR				ACCEPTOR						DONOR				ACCEPTOR
POS	CHAIN	RES	ATOM	POS	CHAIN	RES	ATOM	Distance (Å)		POS	CHAIN	RES	ATOM	POS	CHAIN	RES	ATOM	Distance (Å)
417	E	LYS	NZ	30	A	ASP	OD2	2.9		74	A	LYS	NZ	486	B	TYR	OH	2.54
449	E	TYR	OH	38	A	ASP	OD2	2.7		74	A	LYS	NZ	484	B	ASN	OD1	2.67
449	E	TYR	OH	38	A	ASP	OD1	3.18		78	A	THR	OG1	486	B	TYR	OH	2.75
487	E	ASN	ND2	24	A	GLN	OE1	2.69		94	A	LYS	NZ	446	B	TYR	OH	2.56
493	E	GLN	NE2	35	A	GLU	OE1	3.13		210	A	ASN	OD1	446	B	TYR	OH	2.83
498	E	GLN	NE2	42	A	GLN	NE2	2.93		219	A	ARG	NH1	498	B	TYR	OH	2.96
500	E	THR	OG1	41	A	TYR	OH	2.71		219	A	ARG	NH2	502	B	HIS	NE2	2.99
501	E	ASN	OD1	41	A	TYR	OH	3.43		441	B	LYS	NZ	213	A	ASP	OD1	2.49
505	E	TYR	OH	37	A	GLU	OE2	3.46		443	B	SER	OG	213	A	ASP	OD2	3.35
42	A	GLN	NE2	449	E	TYR	OH	2.79		447	B	ASN	OD1	86	A	GLN	NE2	2.96
83	A	TYR	OH	487	E	ASN	OD1	2.79		450	B	TYR	OH	195	A	HIS	ND1	3.25
										490	B	ARG	NH2	194	A	ASN	OD1	2.62
										495	B	ARG	NH2	216	A	ASP	OD2	2.72
										495	B	ARG	NH1	208	A	GLU	OE2	2.79
										495	B	ARG	NH1	210	A	ASN	ND2	3.08
										497	B	THR	OG1	218	A	SER	OG	3.5
										498	B	TYR	OH	208	A	GLU	OE1	2.82
										498	B	TYR	OH	210	A	ASN	ND2	3.11
IONIC INTERACTIONS										IONIC INTERACTIONS
POS	RES	CHAIN	POS	RES	CHAIN					POS	RES	CHAIN	POS	RES	CHAIN
30	ASP	A	417	LYS	E					402	ASP	B	192	ARG	A
31	LYS	A	484	GLU	E					403	GLU	B	195	HIS	A
37	GLU	A	403	ARG	E					441	LYS	B	213	ASP	A
										495	ARG	B	208	GLU	A
										495	ARG	B	216	ASP	A
										502	HIS	B	201	ASP	A
										502	HIS	B	208	GLU	A
AROMATIC-SULPHUR INTERACTIONS										AROMATIC-SULPHUR INTERACTIONS
POS	RES	CHAIN	POS	RES	CHAIN							No interaction
83	TYR	A	486	PHE	E
PI-CATION INTERACTIONS										PI-CATION INTERACTIONS
	No interaction									POS	RES	CHAIN	POS	RES	CHAIN
										446	TYR	B	94	LYS	A
										486	TYR	B	74	LYS	A
										498	TYR	B	219	ARG	A

## Sheet: INS_DEL
REFERENCE								OMICRON
	Residue No.	Amino Acid	Secondary Structure	Solvent Accessibility	Conservation Profile	Flexibility Profile			Residue No.	Amino Acid	Secondary Structure	Solvent Accessibility	Conservation Profile	Flexibility Profile
Deletion	69	H	Beta-Strand	Exposed	Not_conserved	Intermediate		Insertion	213	R	Beta-Strand	Buried	Not_conserved	Rigid
	70	V	Beta-Strand	Exposed	Not_conserved	Intermediate			214	E	Random-Coil	Buried	Not_conserved	Intermediate
	143	V	Beta-Strand	Buried	Conserved_structural_residue	Intermediate
	144	Y	Beta-Strand	Buried	Not_conserved	Intermediate
	145	Y	Beta-Strand	Buried	Not_conserved	Intermediate
