# Supplementary material for: An in-silico study of the mutation-associated effects on the spike protein of SARS-CoV-2, Omicron variant
Source: PLoS One. 2022 Apr 21;17(4):e0266844. doi: 10.1371/journal.pone.0266844 (PMC9022835; doi:10.1371/journal.pone.0266844)
Supplement: S2 Table — (XLSX) [file pone.0266844.s002.xlsx]

## Sheet: B_cell
REFERENCE								OMICRON								EFFECT
Name	Sequence	Start	End	Immunogenicity	Antigenicity	Pro-Inflammatory	Anti-Inflammatory	Name	Sequence	Start	End	Immunogenicity	Antigenicity	Pro-Inflammatory	Anti-Inflammatory	Immunogenicity Change	Antigenicity Change	Pro-Inflammatory Change	Anti-Inflammatory Change
Epitope1	VFLVLLPLVSSQCVNL	3	19	0.6766	0.7784	0.6602	0.5651	Epitope1	VFLVLLPLVSSQCVNL	3	19	0.6766	0.7784	0.6602	0.5651	0	0	0	0
Epitope2	VSSQCVNLTTRTQLPP	11	27	0.956	1.409	0.6277	0.5488	Epitope2	VSSQCVNLTTRTQLPP	11	27	0.956	1.409	0.6277	0.5488	0	0	0	0
Epitope3	TTRTQLPPAYTNSFTR	19	35	0.956	0.3477	0.6198	0.5047	Epitope3	TTRTQLPPAYTNSFTR	19	35	0.956	0.3477	0.6198	0.5047	0	0	0	0
Epitope4	PPAYTNSFTRGVYYPD	25	41	0.956	0.1245	0.6034	0.5302	Epitope4	PPAYTNSFTRGVYYPD	25	41	0.956	0.1245	0.6034	0.5302	0	0	0	0
Epitope5	RGVYYPDKVFRSSVLH	34	50	0.9687	0.1595	0.6943	0.5442	Epitope5	RGVYYPDKVFRSSVLH	34	50	0.9687	0.1595	0.6943	0.5442	0	0	0	0
Epitope6	FRSSVLHSTQDLFLPF	43	59	0.7878	0.4298	0.7457	0.4907	Epitope6	FRSSVLHSTQDLFLPF	43	59	0.7878	0.4298	0.7457	0.4907	0	0	0	0
Epitope7	HSTQDLFLPFFSNVTW	49	65	0.8942	0.5305	0.6945	0.4047	Epitope7	HSTQDLFLPFFSNVTW	49	65	0.8942	0.5305	0.6945	0.4047	0	0	0	0
Epitope8	VSGTNGTKRFDNPVLP	70	86	0.956	0.5162	0.623	0.4395	Epitope8	ISGTNGTKRFDNPVLP	68	84	0.956	0.5286	0.6333	0.4233	0	0.0124	0.0103	-0.0162
Epitope9	TKRFDNPVLPFNDGVY	76	92	0.956	0.2219	0.6491	0.4372	Epitope9	TKRFDNPVLPFNDGVY	74	90	0.956	0.2219	0.6491	0.4372	0	0	0	0
Epitope10	PVLPFNDGVYFASTEK	82	98	0.956	0.4819	0.6763	0.4953	Epitope10	PVLPFNDGVYFASIEK	80	96	0.956	0.3471	0.679	0.5209	0	-0.1348	0.0027	0.0256
Epitope11	DGVYFASTEKSNIIRG	88	104	0.956	0.0323	0.6996	0.5372	Epitope11	DGVYFASIEKSNIIRG	86	102	0.956	-0.0257	0.6818	0.5419	0	-0.058	-0.0178	0.0047
Epitope12	KSNIIRGWIFGTTLDS	97	113	0.956	-0.5366	0.6509	0.5721	Epitope12	KSNIIRGWIFGTTLDS	95	111	0.956	-0.5366	0.6509	0.5721	0	0	0	0
Epitope13	GTTLDSKTQSLLIVNN	107	123	0.956	0.755	0.6851	0.5953	Epitope13	GTTLDSKTQSLLIVNN	105	121	0.956	0.755	0.6851	0.5953	0	0	0	0
Epitope14	LIVNNATNVVIKVCEF	118	134	0.956	-0.0046	0.6635	0.5186	Epitope14	LIVNNATNVVIKVCEF	116	132	0.956	-0.0046	0.6635	0.5186	0	0	0	0
Epitope15	TNVVIKVCEFQFCNDP	124	140	0.956	-0.3969	0.6016	0.3953	Epitope15	TNVVIKVCEFQFCNDP	122	138	0.956	-0.3969	0.6016	0.3953	0	0	0	0
Epitope16	CNDPFLGVYYHKNNKS	136	152	0.956	0.6111	0.6197	0.4953	Epitope16	CEFQFCNDPFLDHKNN	129	145	0.956	0.2279	0.5406	0.4209	0	-0.3832	-0.0791	-0.0744
Epitope17	SWMESEFRVYSSANNC	151	167	0.956	0.1724	0.6536	0.4907	Epitope17	SWMESEFRVYSSANNC	146	162	0.956	0.1724	0.6536	0.4907	0	0	0	0
Epitope18	VYSSANNCTFEYVSQP	159	175	0.956	0.0327	0.5876	0.4442	Epitope18	VYSSANNCTFEYVSQP	154	170	0.956	0.0327	0.5876	0.4442	0	0	0	0
Epitope19	PFLMDLEGKQGNFKNL	174	190	0.956	1.0418	0.6449	0.5535	Epitope19	PFLMDLEGKQGNFKNL	169	185	0.956	1.0418	0.6449	0.5535	0	0	0	0
Epitope20	KQGNFKNLREFVFKNI	182	198	0.956	0.28	0.6256	0.4674	Epitope20	KQGNFKNLREFVFKNI	177	193	0.956	0.28	0.6256	0.4674	0	0	0	0
Epitope21	FKNIDGYFKIYSKHTP	194	210	0.956	0.3569	0.598	0.4442	Epitope21	FKNIDGYFKIYSKHTP	189	205	0.956	0.3569	0.598	0.4442	0	0	0	0
Epitope22	YFKIYSKHTPINLVRD	200	216	0.956	0.657	0.6697	0.5233	Epitope22	YFKIYSKHTPIIVREP	195	211	0.956	0.5114	0.6326	0.4837	0	-0.1456	-0.0371	-0.0396
Epitope23	INLVRDLPQGFSALEP	210	226	0.956	0.6332	0.7458	0.5558
								Epitope23	HTPIIVREPEDLPQGF	202	218	0.956	0.2799	0.6122	0.5163
								Epitope24	REPEDLPQGFSALEPL	208	224	0.956	0.8267	0.6011	0.5349
Epitope24	EPLVDLPIGINITRFQ	224	240	0.6823	0.8017	0.6861	0.4884	Epitope25	EPLVDLPIGINITRFQ	221	237	0.6823	0.8017	0.6861	0.4884	0	0	0	0
Epitope25	TRFQTLLALHRSYLTP	236	252	0.8714	0.5115	0.7037	0.4558	Epitope26	TRFQTLLALHRSYLTP	233	249	0.8714	0.5115	0.7037	0.4558	0	0	0	0
Epitope26	HRSYLTPGDSSSGWTA	245	261	0.956	0.6017	0.644	0.4767	Epitope27	HRSYLTPGDSSSGWTA	242	258	0.956	0.6017	0.644	0.4767	0	0	0	0
Epitope27	PGDSSSGWTAGAAAYY	251	267	0.9817	0.2562	0.4994	0.5233	Epitope28	PGDSSSGWTAGAAAYY	248	264	0.9817	0.2562	0.4994	0.5233	0	0	0	0
Epitope28	GWTAGAAAYYVGYLQP	257	273	0.956	0.621	0.5319	0.4953	Epitope29	GWTAGAAAYYVGYLQP	254	270	0.956	0.621	0.5319	0.4953	0	0	0	0
Epitope29	YVGYLQPRTFLLKYNE	266	282	0.956	0.5108	0.6617	0.4977	Epitope30	YVGYLQPRTFLLKYNE	263	279	0.956	0.5108	0.6617	0.4977	0	0	0	0
Epitope30	NENGTITDAVDCALDP	280	296	0.956	0.5804	0.4997	0.4628	Epitope31	NENGTITDAVDCALDP	277	293	0.956	0.5804	0.4997	0.4628	0	0	0	0
Epitope31	AVDCALDPLSETKCTL	288	304	0.8465	0.7905	0.5902	0.4791	Epitope32	AVDCALDPLSETKCTL	285	301	0.8465	0.7905	0.5902	0.4791	0	0	0	0
Epitope32	DPLSETKCTLKSFTVE	294	310	0.956	0.6579	0.6271	0.5395	Epitope33	DPLSETKCTLKSFTVE	291	307	0.956	0.6579	0.6271	0.5395	0	0	0	0
Epitope33	CTLKSFTVEKGIYQTS	301	317	0.8364	0.0691	0.6604	0.5116	Epitope34	CTLKSFTVEKGIYQTS	298	314	0.8364	0.0691	0.6604	0.5116	0	0	0	0
Epitope34	TVEKGIYQTSNFRVQP	307	323	0.9189	0.6733	0.6892	0.4721	Epitope35	TVEKGIYQTSNFRVQP	304	320	0.9189	0.6733	0.6892	0.4721	0	0	0	0
Epitope35	VQPTESIVRFPNITNL	320	336	0.956	0.4454	0.6634	0.493	Epitope36	VQPTESIVRFPNITNL	317	333	0.956	0.4454	0.6634	0.493	0	0	0	0
Epitope36	FPNITNLCPFGEVFNA	329	345	0.5463	0.6058	0.609	0.5	Epitope37	FPNITNLCPFDEVFNA	326	342	0.6402	0.7579	0.6086	0.4674	0.0939	0.1521	-0.0004	-0.0326
Epitope37	FASVYAWNRKRISNCV	347	363	0.956	0.3371	0.6854	0.5372	Epitope38	FASVYAWNRKRISNCV	344	360	0.956	0.3371	0.6854	0.5372	0	0	0	0
								Epitope39	RKRISNCVADYSVLYN	352	368	0.956	-0.0708	0.6699	0.514
Epitope38	NCVADYSVLYNSASFS	360	376	0.956	0.1775	0.6183	0.4791
Epitope39	SVLYNSASFSTFKCYG	366	382	0.956	0.1864	0.6571	0.4674	Epitope40	SVLYNLAPFFTFKCYG	363	379	0.7042	0.8321	0.6775	0.5	-0.2518	0.6457	0.0204	0.0326
Epitope40	FSTFKCYGVSPTKLND	374	390	0.956	0.965	0.6355	0.4721	Epitope41	FKCYGVSPTKLNDLCF	374	390	0.956	2.0332	0.6638	0.5721	0	1.0682	0.0283	0.1
Epitope41	PTKLNDLCFTNVYADS	384	400	0.956	1.2303	0.6159	0.5302	Epitope42	PTKLNDLCFTNVYADS	381	397	0.956	1.2303	0.6159	0.5302	0	0	0	0
Epitope42	CFTNVYADSFVIRGDE	391	407	0.8043	0.0861	0.6521	0.5605	Epitope43	CFTNVYADSFVIRGDE	388	404	0.8043	0.0861	0.6521	0.5605	0	0	0	0
Epitope43	FVIRGDEVRQIAPGQT	400	416	0.427	0.5147	0.664	0.5326
Epitope44	EVRQIAPGQTGKIADY	406	422	0.9311	1.3837	0.6423	0.5349	Epitope44	EVRQIAPGQTGNIADY	403	419	0.956	1.2319	0.6587	0.4953	0.0249	-0.1518	0.0164	-0.0396
Epitope45	TGKIADYNYKLPDDFT	415	431	0.956	0.9642	0.4639	0.4233	Epitope45	PGQTGNIADYNYKLPD	409	425	0.886	1.2662	0.5078	0.4047	-0.07	0.302	0.0439	-0.0186
Epitope46	YKLPDDFTGCVIAWNS	423	439	0.956	-0.2253	0.5924	0.3721	Epitope46	YKLPDDFTGCVIAWNS	420	436	0.956	-0.2253	0.5924	0.3721	0	0	0	0
Epitope47	TGCVIAWNSNNLDSKV	430	446	0.771	0.5086	0.6415	0.4419	Epitope47	CVIAWNSNNLDSKVSG	429	445	0.9708	0.5441	0.6244	0.4674	0.1998	0.0355	-0.0171	0.0255
Epitope48	VGGNYNYLYRLFRKSN	445	461	0.956	0.1574	0.6294	0.5558	Epitope48	KVSGNYNYLYRLFRKS	441	457	0.956	-0.1726	0.6552	0.5279	0	-0.33	0.0258	-0.0279
Epitope49	RKSNLKPFERDISTEI	457	473	0.956	0.4298	0.6563	0.5581	Epitope49	RKSNLKPFERDISTEI	454	470	0.956	0.4298	0.6563	0.5581	0	0	0	0
Epitope50	FERDISTEIYQAGSTP	464	480	0.956	-0.2904	0.6503	0.5209	Epitope50	FERDISTEIYQAGNKP	461	477	0.956	-0.3797	0.6573	0.5767	0	-0.0893	0.007	0.0558
Epitope51	TEIYQAGSTPCNGVEG	470	486	0.956	0.0985	0.6273	0.5628	Epitope51	TEIYQAGNKPCNGVAG	467	483	0.906	0.0342	0.5996	0.5116	-0.05	-0.0643	-0.0277	-0.0512
Epitope52	GSTPCNGVEGFNCYFP	476	492	0.956	0.2489	0.6032	0.4651
Epitope53	EGFNCYFPLQSYGFQP	484	500	0.8159	0.687	0.6058	0.4628	Epitope52	GFNCYFPLRSYSFRPT	482	498	0.956	1.2203	0.6734	0.4465	0.1401	0.5333	0.0676	-0.0163
Epitope54	LQSYGFQPTNGVGYQP	492	508	0.956	0.5258	0.5561	0.4488	Epitope53	LRSYSFRPTYGVGHQP	489	505	0.956	0.4532	0.6358	0.4302	0	-0.0726	0.0797	-0.0186
Epitope55	NGVGYQPYRVVVLSFE	501	517	0.9565	0.9736	0.6973	0.5047	Epitope54	YGVGHQPYRVVVLSFE	498	514	0.6383	1.0055	0.6988	0.4698	-0.3182	0.0319	0.0015	-0.0349
Epitope56	VVLSFELLHAPATVCG	511	527	0.6699	0.6184	0.6729	0.4581	Epitope55	VVLSFELLHAPATVCG	508	524	0.6699	0.6184	0.6729	0.4581	0	0	0	0
Epitope57	CGPKKSTNLVKNKCVN	525	541	0.956	0.2006	0.5434	0.5442	Epitope56	CGPKKSTNLVKNKCVN	522	538	0.956	0.2006	0.5434	0.5442	0	0	0	0
Epitope58	TGTGVLTESNKKFLPF	547	563	0.956	0.9925	0.6289	0.493	Epitope57	NGLKGTGVLTESNKKF	541	557	0.956	0.5818	0.5935	0.4884	0	-0.4107	-0.0354	-0.0046
								Epitope58	GVLTESNKKFLPFQQF	547	563	0.956	0.5985	0.6641	0.4674
Epitope59	QFGRDIADTTDAVRDP	564	580	0.956	0.0689	0.5791	0.3953	Epitope59	QFGRDIADTTDAVRDP	561	577	0.956	0.0689	0.5791	0.3953	0	0	0	0
Epitope60	TDAVRDPQTLEILDIT	573	589	0.956	0.9832	0.5967	0.5116	Epitope60	TDAVRDPQTLEILDIT	570	586	0.956	0.9832	0.5967	0.5116	0	0	0	0
Epitope61	EILDITPCSFGGVSVI	583	599	0.9036	1.3971	0.6498	0.5093	Epitope61	EILDITPCSFGGVSVI	580	596	0.9036	1.3971	0.6498	0.5093	0	0	0	0
Epitope62	GVSVITPGTNTSNQVA	594	610	0.9721	0.4651	0.5782	0.5674	Epitope62	GVSVITPGTNTSNQVA	591	607	0.9721	0.4651	0.5782	0.5674	0	0	0	0
								Epitope63	PGTNTSNQVAVLYQGV	597	613	0.8326	0.3612	0.5956	0.5581
Epitope63	TSNQVAVLYQDVNCTE	604	620	0.9421	0.7593	0.6548	0.4558	Epitope64	NQVAVLYQGVNCTEVP	603	619	0.956	0.6519	0.634	0.5302	0.0139	-0.1074	-0.0208	0.0744
Epitope64	YQDVNCTEVPVAIHAD	612	628	0.956	0.7832	0.6247	0.4442	Epitope65	YQGVNCTEVPVAIHAD	609	625	0.956	0.6718	0.6918	0.4977	0	-0.1114	0.0671	0.0535
Epitope65	TPTWRVYSTGSNVFQT	630	646	0.956	0.1876	0.6506	0.5279	Epitope66	TPTWRVYSTGSNVFQT	627	643	0.956	0.1876	0.6506	0.5279	0	0	0	0
Epitope66	YSTGSNVFQTRAGCLI	636	652	0.8381	0.8063	0.6991	0.4558	Epitope67	YSTGSNVFQTRAGCLI	633	649	0.8381	0.8063	0.6991	0.4558	0	0	0	0
Epitope67	GCLIGAEHVNNSYECD	648	664	0.956	0.848	0.6154	0.4907	Epitope68	GCLIGAEYVNNSYECD	645	661	0.956	0.7655	0.6163	0.507	0	-0.0825	0.0009	0.0163
Epitope68	NNSYECDIPIGAGICA	657	673	0.956	0.6817	0.5435	0.4233	Epitope69	NNSYECDIPIGAGICA	654	670	0.956	0.6817	0.5435	0.4233	0	0	0	0
Epitope69	IGAGICASYQTQTNSP	666	682	0.956	0.6076	0.5584	0.4698	Epitope70	DIPIGAGICASYQTQT	660	676	0.956	1.0235	0.543	0.4372	0	0.4159	-0.0154	-0.0326
Epitope70	YQTQTNSPRRARSVAS	674	690	0.956	0.1927	0.6685	0.4698	Epitope71	SYQTQTKSHRRARSVA	670	686	0.956	0.8528	0.631	0.4256	0	0.6601	-0.0375	-0.0442
Epitope71	SQSIIAYTMSLGAENS	689	705	0.7012	0.5628	0.6703	0.5116	Epitope72	SQSIIAYTMSLGAENS	686	702	0.7012	0.5628	0.6703	0.5116	0	0	0	0
Epitope72	YTMSLGAENSVAYSNN	695	711	0.9587	0.6434	0.6175	0.4605	Epitope73	YTMSLGAENSVAYSNN	692	708	0.9587	0.6434	0.6175	0.4605	0	0	0	0
Epitope73	NNSIAIPTNFTISVTT	709	725	0.8268	0.7532	0.6035	0.4907	Epitope74	NNSIAIPTNFTISVTT	706	722	0.8268	0.7532	0.6035	0.4907	0	0	0	0
Epitope74	TISVTTEILPVSMTKT	719	735	0.956	1.2262	0.6624	0.507	Epitope75	TISVTTEILPVSMTKT	716	732	0.956	1.2262	0.6624	0.507	0	0	0	0
Epitope75	TKTSVDCTMYICGDST	732	748	0.6272	0.0937	0.5775	0.4605	Epitope76	TKTSVDCTMYICGDST	729	745	0.6272	0.0937	0.5775	0.4605	0	0	0	0
Epitope76	TMYICGDSTECSNLLL	739	755	0.7843	-0.2091	0.6614	0.5651	Epitope77	TMYICGDSTECSNLLL	736	752	0.7843	-0.2091	0.6614	0.5651	0	0	0	0
Epitope77	TECSNLLLQYGSFCTQ	747	763	0.956	0.755	0.6558	0.5093	Epitope78	TECSNLLLQYGSFCTQ	744	760	0.956	0.755	0.6558	0.5093	0	0	0	0
Epitope78	GSFCTQLNRALTGIAV	757	773	0.5152	0.6508	0.6949	0.493
Epitope79	RALTGIAVEQDKNTQE	765	781	0.6783	0.4494	0.681	0.4767	Epitope79	RALTGIAVEQDKNTQE	762	778	0.6783	0.4494	0.681	0.4767	0	0	0	0
Epitope80	AVEQDKNTQEVFAQVK	771	787	0.8245	0.4031	0.5845	0.4442	Epitope80	AVEQDKNTQEVFAQVK	768	784	0.8245	0.4031	0.5845	0.4442	0	0	0	0
Epitope81	TQEVFAQVKQIYKTPP	778	794	0.6474	0.2211	0.553	0.4326	Epitope81	TQEVFAQVKQIYKTPP	775	791	0.6474	0.2211	0.553	0.4326	0	0	0	0
Epitope82	KQIYKTPPIKDFGGFN	786	802	0.956	-0.2241	0.5711	0.4465
Epitope83	PPIKDFGGFNFSQILP	792	808	0.956	0.3404	0.6147	0.4674	Epitope82	TPPIKYFGGFNFSQIL	788	804	0.956	-0.0094	0.6468	0.4605	0	-0.3498	0.0321	-0.0069
Epitope84	SQILPDPSKPSKRSFI	803	819	0.956	0.2672	0.6094	0.5256	Epitope83	SQILPDPSKPSKRSFI	800	816	0.956	0.2672	0.6094	0.5256	0	0	0	0
Epitope85	RSFIEDLLFNKVTLAD	815	831	0.956	0.1028	0.6547	0.5395	Epitope84	RSFIEDLLFNKVTLAD	812	828	0.956	0.1028	0.6547	0.5395	0	0	0	0
Epitope86	ADAGFIKQYGDCLGDI	829	845	0.956	0.1759	0.5285	0.4395	Epitope85	ADAGFIKQYGDCLGDI	826	842	0.956	0.1759	0.5285	0.4395	0	0	0	0
Epitope87	GDCLGDIAARDLICAQ	838	854	0.6376	0.6192	0.5245	0.4488	Epitope86	GDCLGDIAARDLICAQ	835	851	0.6376	0.6192	0.5245	0.4488	0	0	0	0
Epitope88	RDLICAQKFNGLTVLP	847	863	0.956	0.4118	0.7067	0.4442	Epitope87	RDLICAQKFKGLTVLP	844	860	0.8605	0.6514	0.6809	0.4651	-0.0955	0.2396	-0.0258	0.0209
Epitope89	VLPPLLTDEMIAQYTS	860	876	0.5056	0.274	0.6471	0.4698	Epitope88	VLPPLLTDEMIAQYTS	857	873	0.5056	0.274	0.6471	0.4698	0	0	0	0
Epitope90	EMIAQYTSALLAGTIT	868	884	0.559	0.4102	0.6235	0.4465	Epitope89	EMIAQYTSALLAGTIT	865	881	0.559	0.4102	0.6235	0.4465	0	0	0	0
Epitope91	AGTITSGWTFGAGAAL	879	895	0.956	0.2868	0.4306	0.3512	Epitope90	AGTITSGWTFGAGAAL	876	892	0.956	0.2868	0.4306	0.3512	0	0	0	0
Epitope92	AGAALQIPFAMQMAYR	890	906	0.8273	0.9036	0.6367	0.5605	Epitope91	AGAALQIPFAMQMAYR	887	903	0.8273	0.9036	0.6367	0.5605	0	0	0	0
Epitope93	FAMQMAYRFNGIGVTQ	898	914	0.4805	1.3096	0.6462	0.5326	Epitope92	FAMQMAYRFNGIGVTQ	895	911	0.4805	1.3096	0.6462	0.5326	0	0	0	0
Epitope94	GVTQNVLYENQKLIAN	910	926	0.8056	0.1015	0.6938	0.586	Epitope93	GVTQNVLYENQKLIAN	907	923	0.8056	0.1015	0.6938	0.586	0	0	0	0
Epitope95	LIANQFNSAIGKIQDS	922	938	0.956	0.1678	0.6287	0.4419	Epitope94	LIANQFNSAIGKIQDS	919	935	0.956	0.1678	0.6287	0.4419	0	0	0	0
Epitope96	IGKIQDSLSSTASALG	931	947	0.9183	0.654	0.6636	0.5256	Epitope95	IGKIQDSLSSTASALG	928	944	0.9183	0.654	0.6636	0.5256	0	0	0	0
Epitope97	TASALGKLQDVVNQNA	941	957	0.956	0.5097	0.678	0.486	Epitope96	TASALGKLQDVVNHNA	938	954	0.956	0.472	0.7113	0.4767	0	-0.0377	0.0333	-0.0093
Epitope98	NQNAQALNTLVKQLSS	953	969	0.7136	-0.0646	0.6694	0.493	Epitope97	NHNAQALNTLVKQLSS	950	966	0.6843	-0.0613	0.688	0.486	-0.0293	0.0033	0.0186	-0.007
Epitope99	KQLSSNFGAISSVLND	964	980	0.5949	0.4079	0.7039	0.5233	Epitope98	KQLSSKFGAISSVLND	961	977	0.5099	0.4563	0.7126	0.5465	-0.085	0.0484	0.0087	0.0232
Epitope100	SVLNDILSRLDKVEAE	975	991	0.956	-0.0959	0.6898	0.5233	Epitope99	SVLNDIFSRLDKVEAE	972	988	0.956	-0.0563	0.6889	0.5	0	0.0396	-0.0009	-0.0233
Epitope101	EAEVQIDRLITGRLQS	988	1004	0.956	-0.2814	0.6811	0.5209	Epitope100	EAEVQIDRLITGRLQS	985	1001	0.956	-0.2814	0.6811	0.5209	0	0	0	0
Epitope102	DRLITGRLQSLQTYVT	994	1010	0.956	-0.3647	0.7112	0.4884	Epitope101	DRLITGRLQSLQTYVT	991	1007	0.956	-0.3647	0.7112	0.4884	0	0	0	0
Epitope103	LQSLQTYVTQQLIRAA	1001	1017	0.8939	-0.1502	0.7243	0.5209	Epitope102	LQSLQTYVTQQLIRAA	998	1014	0.8939	-0.1502	0.7243	0.5209	0	0	0	0
Epitope104	TQQLIRAAEIRASANL	1009	1025	0.956	0.1489	0.7105	0.5907	Epitope103	TQQLIRAAEIRASANL	1006	1022	0.956	0.1489	0.7105	0.5907	0	0	0	0
Epitope105	ASANLAATKMSECVLG	1020	1036	0.956	0.4586	0.621	0.5186	Epitope104	ASANLAATKMSECVLG	1017	1033	0.956	0.4586	0.621	0.5186	0	0	0	0
Epitope106	ATKMSECVLGQSKRVD	1026	1042	0.956	0.6341	0.6558	0.493	Epitope105	ATKMSECVLGQSKRVD	1023	1039	0.956	0.6341	0.6558	0.493	0	0	0	0
Epitope107	CVLGQSKRVDFCGKGY	1032	1048	0.956	1.0648	0.5855	0.486	Epitope106	CVLGQSKRVDFCGKGY	1029	1045	0.956	1.0648	0.5855	0.486	0	0	0	0
Epitope108	DFCGKGYHLMSFPQSA	1041	1057	0.4595	0.2205	0.6162	0.414	Epitope107	DFCGKGYHLMSFPQSA	1038	1054	0.4595	0.2205	0.6162	0.414	0	0	0	0
Epitope109	MSFPQSAPHGVVFLHV	1050	1066	0.3741	0.251	0.6009	0.3907	Epitope108	MSFPQSAPHGVVFLHV	1047	1063	0.3741	0.251	0.6009	0.3907	0	0	0	0
Epitope110	HGVVFLHVTYVPAQEK	1058	1074	0.5242	0.8847	0.6112	0.4465	Epitope109	HGVVFLHVTYVPAQEK	1055	1071	0.5242	0.8847	0.6112	0.4465	0	0	0	0
Epitope111	HVTYVPAQEKNFTTAP	1064	1080	0.956	0.8933	0.6041	0.4279	Epitope110	HVTYVPAQEKNFTTAP	1061	1077	0.956	0.8933	0.6041	0.4279	0	0	0	0
Epitope112	APAICHDGKAHFPREG	1078	1094	0.956	-0.3045	0.6095	0.4605	Epitope111	APAICHDGKAHFPREG	1075	1091	0.956	-0.3045	0.6095	0.4605	0	0	0	0
Epitope113	DGKAHFPREGVFVSNG	1084	1100	0.956	0.1337	0.6411	0.5326	Epitope112	DGKAHFPREGVFVSNG	1081	1097	0.956	0.1337	0.6411	0.5326	0	0	0	0
Epitope114	VFVSNGTHWFVTQRNF	1094	1110	0.9466	0.3321	0.6098	0.514	Epitope113	VFVSNGTHWFVTQRNF	1091	1107	0.9466	0.3321	0.6098	0.514	0	0	0	0
Epitope115	FVTQRNFYEPQIITTD	1103	1119	0.956	0.5271	0.6129	0.5651	Epitope114	FVTQRNFYEPQIITTD	1100	1116	0.956	0.5271	0.6129	0.5651	0	0	0	0
Epitope116	PQIITTDNTFVSGNCD	1112	1128	0.956	0.2404	0.5344	0.4047	Epitope115	PQIITTDNTFVSGNCD	1109	1125	0.956	0.2404	0.5344	0.4047	0	0	0	0
Epitope117	FVSGNCDVVIGIVNNT	1121	1137	0.956	0.5737	0.6117	0.4535	Epitope116	FVSGNCDVVIGIVNNT	1118	1134	0.956	0.5737	0.6117	0.4535	0	0	0	0
Epitope118	VIGIVNNTVYDPLQPE	1129	1145	0.956	0.7133	0.6462	0.4581	Epitope117	VIGIVNNTVYDPLQPE	1126	1142	0.956	0.7133	0.6462	0.4581	0	0	0	0
Epitope119	DPLQPELDSFKEELDK	1139	1155	0.956	-0.5669	0.5204	0.4628	Epitope118	DPLQPELDSFKEELDK	1136	1152	0.956	-0.5669	0.5204	0.4628	0	0	0	0
Epitope120	DSFKEELDKYFKNHTS	1146	1162	0.956	-0.9728	0.5768	0.507	Epitope119	DSFKEELDKYFKNHTS	1143	1159	0.956	-0.9728	0.5768	0.507	0	0	0	0
Epitope121	DKYFKNHTSPDVDLGD	1153	1169	0.956	0.614	0.5812	0.4372	Epitope120	DKYFKNHTSPDVDLGD	1150	1166	0.956	0.614	0.5812	0.4372	0	0	0	0
Epitope122	HTSPDVDLGDISGINA	1159	1175	0.956	1.0848	0.5601	0.4767	Epitope121	HTSPDVDLGDISGINA	1156	1172	0.956	1.0848	0.5601	0.4767	0	0	0	0
Epitope123	LGDISGINASVVNIQK	1166	1182	0.956	0.6234	0.6486	0.5093	Epitope122	LGDISGINASVVNIQK	1163	1179	0.956	0.6234	0.6486	0.5093	0	0	0	0
Epitope124	QKEIDRLNEVAKNLNE	1180	1196	0.956	0.0684	0.6332	0.4674	Epitope123	QKEIDRLNEVAKNLNE	1177	1193	0.956	0.0684	0.6332	0.4674	0	0	0	0
Epitope125	NEVAKNLNESLIDLQE	1187	1203	0.956	0.3993	0.655	0.5605	Epitope124	NEVAKNLNESLIDLQE	1184	1200	0.956	0.3993	0.655	0.5605	0	0	0	0
Epitope126	ESLIDLQELGKYEQYI	1195	1211	0.6141	0.6105	0.5963	0.5	Epitope125	ESLIDLQELGKYEQYI	1192	1208	0.6141	0.6105	0.5963	0.5	0	0	0	0
Epitope127	YEQYIKWPWYIWLGFI	1206	1222	0.8441	0.951	0.5632	0.5023	Epitope126	YEQYIKWPWYIWLGFI	1203	1219	0.8441	0.951	0.5632	0.5023	0	0	0	0
Epitope128	PWYIWLGFIAGLIAIV	1213	1229	0.5503	0.6318	0.5562	0.6256	Epitope127	PWYIWLGFIAGLIAIV	1210	1226	0.5503	0.6318	0.5562	0.6256	0	0	0	0
Epitope129	IVMVTIMLCCMTSCCS	1227	1243	0.2229	-0.002	0.5155	0.5535	Epitope128	IVMVTIMLCCMTSCCS	1224	1240	0.2229	-0.002	0.5155	0.5535	0	0	0	0
Epitope130	LCCMTSCCSCLKGCCS	1234	1250	0.4163	-0.2867	0.56	0.6186	Epitope129	LCCMTSCCSCLKGCCS	1231	1247	0.4163	-0.2867	0.56	0.6186	0	0	0	0
Epitope131	CCSCLKGCCSCGSCCK	1240	1256	0.9149	-0.0187	0.5057	0.5814	Epitope130	CCSCLKGCCSCGSCCK	1237	1253	0.9149	-0.0187	0.5057	0.5814	0	0	0	0
Epitope132	CCSCGSCCKFDEDDSE	1247	1263	0.956	0.1273	0.4858	0.5605	Epitope131	CCSCGSCCKFDEDDSE	1244	1260	0.956	0.1273	0.4858	0.5605	0	0	0	0
Epitope133	DEDDSEPVLKGVKLHY	1257	1273	0.956	1.0101	0.539	0.4837	Epitope132	DEDDSEPVLKGVKLHY	1254	1273	0.956	1.0101	0.539	0.4837	0	0	0	0

## Sheet: CD8_MHC1
REFERENCE								OMICRON								EFFECT
Name	Sequence	Start	End	Immunogenicity	Antigenicity	Pro-Inflammatory	Anti-Inflammatory	Name	Sequence	Start	End	Immunogenicity	Antigenicity	Pro-Inflammatory	Anti-Inflammatory	Immunogenicity Change	Antigenicity Change	Pro-Inflammatory Change	Anti-Inflammatory Change
Epitope1	LPLVSSQCV	8	16	-0.40815	0.8267	0.5655	0.3744	Epitope1	LPLVSSQCV	8	16	-0.40815	0.8267	0.5655	0.3744	0	0	0	0
Epitope2	LPPAYTNSF	24	32	-0.03341	0.3775	0.5594	0.407	Epitope2	LPPAYTNSF	24	32	-0.03341	0.3775	0.5594	0.407	0	0	0	0
Epitope3	YTNSFTRGV	28	36	0.04545	-0.6177	0.6421	0.4837	Epitope3	YTNSFTRGV	28	36	0.04545	-0.6177	0.6421	0.4837	0	0	0	0
Epitope4	YTNSFTRGVY	28	37	0.08467	-0.3695	0.6263	0.4674	Epitope4	YTNSFTRGVY	28	37	0.08467	-0.3695	0.6263	0.4674	0	0	0	0
Epitope5	NSFTRGVYY	30	38	0.19204	-0.1877	0.6157	0.4674	Epitope5	NSFTRGVYY	30	38	0.19204	-0.1877	0.6157	0.4674	0	0	0	0
Epitope6	GVYYPDKVF	35	43	-0.15272	0.0652	0.5282	0.4186	Epitope6	GVYYPDKVF	35	43	-0.15272	0.0652	0.5282	0.4186	0	0	0	0
Epitope7	GVYYPDKVFR	35	44	-0.09388	-0.1378	0.5101	0.4349	Epitope7	GVYYPDKVFR	35	44	-0.09388	-0.1378	0.5101	0.4349	0	0	0	0
Epitope8	VYYPDKVFR	36	44	-0.09052	-0.1968	0.5077	0.393	Epitope8	VYYPDKVFR	36	44	-0.09052	-0.1968	0.5077	0.393	0	0	0	0
Epitope9	YPDKVFRSSV	38	47	-0.24316	-0.4456	0.577	0.4047	Epitope9	YPDKVFRSSV	38	47	-0.24316	-0.4456	0.577	0.4047	0	0	0	0
Epitope10	KVFRSSVLH	41	49	-0.19839	-0.6913	0.6096	0.407	Epitope10	KVFRSSVLH	41	49	-0.19839	-0.6913	0.6096	0.407	0	0	0	0
Epitope11	VLHSTQDLF	47	55	-0.21497	0.1734	0.5837	0.4326	Epitope11	VLHSTQDLF	47	55	-0.21497	0.1734	0.5837	0.4326	0	0	0	0
Epitope12	HSTQDLFLPF	49	58	0.0012	0.5162	0.5783	0.4023	Epitope12	HSTQDLFLPF	49	58	0.0012	0.5162	0.5783	0.4023	0	0	0	0
Epitope13	STQDLFLPF	50	58	0.06828	0.6619	0.5859	0.4163	Epitope13	STQDLFLPF	50	58	0.06828	0.6619	0.5859	0.4163	0	0	0	0
Epitope14	STQDLFLPFF	50	59	0.13652	0.3011	0.5948	0.414	Epitope14	STQDLFLPFF	50	59	0.13652	0.3011	0.5948	0.414	0	0	0	0
Epitope15	FLPFFSNVTW	55	64	0.11853	0.8835	0.5745	0.4907	Epitope15	FLPFFSNVTW	55	64	0.11853	0.8835	0.5745	0.4907	0	0	0	0
Epitope16	LPFFSNVTW	56	64	0.04613	1.0808	0.578	0.4535	Epitope16	LPFFSNVTW	56	64	0.04613	1.0808	0.578	0.4535	0	0	0	0
Epitope17	LPFFSNVTWF	56	65	0.18944	0.6567	0.5663	0.4581	Epitope17	LPFFSNVTWF	56	65	0.18944	0.6567	0.5663	0.4581	0	0	0	0
Epitope18	PFFSNVTWF	57	65	0.06627	0.6638	0.5434	0.4744	Epitope18	PFFSNVTWF	57	65	0.06627	0.6638	0.5434	0.4744	0	0	0	0
Epitope19	HVSGTNGTK	69	77	0.06339	1.0956	0.4617	0.4023	Epitope19	HVISGTNGTK	66	75	-0.00728	1.1175	0.4418	0.3698	-0.07067	0.0219	-0.0199	-0.0325
Epitope20	RFDNPVLPF	78	86	0.01291	0.1828	0.6312	0.3837	Epitope20	RFDNPVLPF	76	84	0.01291	0.1828	0.6312	0.3837	0	0	0	0
Epitope21	VLPFNDGVYF	83	92	0.19408	0.4809	0.6039	0.4186	Epitope21	VLPFNDGVYF	81	90	0.19408	0.4809	0.6039	0.4186	0	0	0	0
Epitope22	LPFNDGVYF	84	92	0.11767	0.5593	0.5833	0.3953	Epitope22	LPFNDGVYF	82	90	0.11767	0.5593	0.5833	0.3953	0	0	0	0
Epitope23	DGVYFASTEK	88	97	0.09731	0.3846	0.5913	0.4163	Epitope23	DGVYFASIEK	86	95	0.17687	0.1231	0.602	0.5163	0.07956	-0.2615	0.0107	0.1
Epitope24	GVYFASTEK	89	97	0.09023	0.7112	0.6387	0.4093	Epitope24	GVYFASIEK	87	95	0.16979	0.4008	0.6643	0.5279	0.07956	-0.3104	0.0256	0.1186
Epitope25	TEKSNIIRGW	95	104	0.07559	-0.7651	0.5408	0.5186	Epitope25	IEKSNIIRGW	93	102	0.07559	-0.8733	0.5333	0.5372	0	-0.1082	-0.0075	0.0186
Epitope26	KSNIIRGWIF	97	106	0.60842	-1.2675	0.6039	0.5512	Epitope26	KSNIIRGWIF	95	104	0.60842	-1.2675	0.6039	0.5512	0	0	0	0
Epitope27	TLDSKTQSL	109	117	-0.52715	1.0685	0.6074	0.5465	Epitope27	TLDSKTQSL	107	115	-0.52715	1.0685	0.6074	0.5465	0	0	0	0
Epitope28	NATNVVIKV	122	130	0.07147	0.6726	0.5669	0.3907	Epitope28	NATNVVIKV	120	128	0.07147	0.6726	0.5669	0.3907	0	0	0	0
Epitope29	FQFCNDPFL	133	141	0.05737	-0.2493	0.5444	0.386	Epitope29	FQFCNDPFL	131	139	0.05737	-0.2493	0.5444	0.386	0	0	0	0
Epitope30	GVYYHKNNK	142	150	-0.18566	0.8264	0.493	0.4163
Epitope31	VYYHKNNKSW	143	152	-0.4697	0.4497	0.469	0.4302
Epitope32	YYHKNNKSW	144	152	-0.49755	0.4536	0.4333	0.4209
Epitope33	KSWMESEFR	150	158	-0.01013	0.4287	0.4679	0.4279	Epitope30	KSWMESEFR	145	153	-0.01013	0.4287	0.4679	0.4279	0	0	0	0
Epitope34	VYSSANNCTF	159	168	-0.21728	-0.1475	0.5544	0.3326	Epitope31	VYSSANNCTF	154	163	-0.21728	-0.1475	0.5544	0.3326	0	0	0	0
Epitope35	SSANNCTFEY	161	170	0.14123	-0.0845	0.5546	0.414	Epitope32	SSANNCTFEY	156	165	0.14123	-0.0845	0.5546	0.414	0	0	0	0
Epitope36	SANNCTFEY	162	170	0.13273	-0.0924	0.56	0.4419	Epitope33	SANNCTFEY	157	165	0.13273	-0.0924	0.56	0.4419	0	0	0	0
Epitope37	FEYVSQPFL	168	176	-0.17076	0.6324	0.6008	0.5535	Epitope34	FEYVSQPFL	163	171	-0.17076	0.6324	0.6008	0.5535	0	0	0	0
Epitope38	EYVSQPFLM	169	177	-0.18399	0.2605	0.5993	0.5116	Epitope35	EYVSQPFLM	164	172	-0.18399	0.2605	0.5993	0.5116	0	0	0	0
Epitope39	KQGNFKNLR	182	190	-0.09645	0.809	0.5592	0.3605	Epitope36	KQGNFKNLR	177	185	-0.09645	0.809	0.5592	0.3605	0	0	0	0
Epitope40	EFVFKNIDGY	191	200	0.0787	0.1214	0.534	0.3698	Epitope37	EFVFKNIDGY	186	195	0.0787	0.1214	0.534	0.3698	0	0	0	0
Epitope41	FVFKNIDGY	192	200	-0.0215	-0.1304	0.5605	0.4116	Epitope38	FVFKNIDGY	187	195	-0.0215	-0.1304	0.5605	0.4116	0	0	0	0
Epitope42	NIDGYFKIY	196	204	0.04366	-0.2462	0.5404	0.5512	Epitope39	NIDGYFKIY	191	199	0.04366	-0.2462	0.5404	0.5512	0	0	0	0
Epitope43	DGYFKIYSK	198	206	-0.0679	0.3822	0.5673	0.4465	Epitope40	DGYFKIYSK	193	201	-0.0679	0.3822	0.5673	0.4465	0	0	0	0
Epitope44	KIYSKHTPI	202	210	-0.32094	0.7455	0.5118	0.5302	Epitope41	KIYSKHTPI	197	205	-0.32094	0.7455	0.5118	0.5302	0	0	0	0
Epitope45	IYSKHTPINL	203	212	-0.1033	1.2064	0.6108	0.5023	Epitope42	IYSKHTPII	198	206	-0.13426	0.9472	0.5674	0.5	-0.03096	-0.2592	-0.0434	-0.0023
Epitope46	TPINLVRDL	208	216	0.12139	0.3862	0.618	0.4372	Epitope43	YSKHTPIIVR	199	208	0.25127	0.6249	0.5753	0.4977	0.12988	0.2387	-0.0427	0.0605
Epitope47	LVRDLPQGF	212	220	-0.06008	0.1234	0.6117	0.4233	Epitope44	EPEDLPQGF	209	217	-0.04438	1.0223	0.5106	0.4419	0.0157	0.8989	-0.1011	0.0186
Epitope48	DLPIGINITR	228	237	0.42183	1.8171	0.5387	0.4372	Epitope45	DLPIGINITR	225	234	0.42183	1.8171	0.5387	0.4372	0	0	0	0
Epitope49	LPIGINITR	229	237	0.33581	1.8215	0.5795	0.493	Epitope46	LPIGINITR	226	234	0.33581	1.8215	0.5795	0.493	0	0	0	0
Epitope50	LPIGINITRF	229	238	0.38888	1.3027	0.6266	0.5209	Epitope47	LPIGINITRF	226	235	0.38888	1.3027	0.6266	0.5209	0	0	0	0
Epitope51	INITRFQTL	233	241	0.16778	0.3934	0.5968	0.4837	Epitope48	INITRFQTL	230	238	0.16778	0.3934	0.5968	0.4837	0	0	0	0
Epitope52	RFQTLLALHR	237	246	0.02623	0.3353	0.5957	0.4721	Epitope49	RFQTLLALHR	234	243	0.02623	0.3353	0.5957	0.4721	0	0	0	0
Epitope53	QTLLALHRSY	239	248	-0.00999	0.5596	0.6232	0.4744	Epitope50	QTLLALHRSY	236	245	-0.00999	0.5596	0.6232	0.4744	0	0	0	0
Epitope54	TLLALHRSY	240	248	0.00244	0.8009	0.6397	0.507	Epitope51	TLLALHRSY	237	245	0.00244	0.8009	0.6397	0.507	0	0	0	0
Epitope55	LLALHRSYL	241	249	-0.06002	0.5241	0.6565	0.5279	Epitope52	LLALHRSYL	238	246	-0.06002	0.5241	0.6565	0.5279	0	0	0	0
Epitope56	LTPGDSSSGW	249	258	-0.38455	0.7035	0.4239	0.3279	Epitope53	LTPGDSSSGW	246	255	-0.38455	0.7035	0.4239	0.3279	0	0	0	0
Epitope57	TPGDSSSGW	250	258	-0.40333	0.133	0.3685	0.3233	Epitope54	TPGDSSSGW	247	255	-0.40333	0.133	0.3685	0.3233	0	0	0	0
Epitope58	WTAGAAAYY	258	266	0.15259	0.6306	0.4254	0.3349	Epitope55	WTAGAAAYY	255	263	0.15259	0.6306	0.4254	0.3349	0	0	0	0
Epitope59	AYYVGYLQPR	264	273	-0.04494	1.3309	0.5582	0.4465	Epitope56	AYYVGYLQPR	261	270	-0.04494	1.3309	0.5582	0.4465	0	0	0	0
Epitope60	YYVGYLQPR	265	273	-0.07078	1.4692	0.544	0.4512	Epitope57	YYVGYLQPR	262	270	-0.07078	1.4692	0.544	0.4512	0	0	0	0
Epitope61	GYLQPRTFL	268	276	0.01892	0.6082	0.5781	0.4279	Epitope58	GYLQPRTFL	265	273	0.01892	0.6082	0.5781	0.4279	0	0	0	0
Epitope62	GYLQPRTFLL	268	277	0.0483	0.7535	0.5881	0.4512	Epitope59	GYLQPRTFLL	265	274	0.0483	0.7535	0.5881	0.4512	0	0	0	0
Epitope63	YLQPRTFLL	269	277	0.1305	0.4532	0.5778	0.4395	Epitope60	YLQPRTFLL	266	274	0.1305	0.4532	0.5778	0.4395	0	0	0	0
Epitope64	YLQPRTFLLK	269	278	0.1338	-0.0183	0.592	0.4814	Epitope61	YLQPRTFLLK	266	275	0.1338	-0.0183	0.592	0.4814	0	0	0	0
Epitope65	LQPRTFLLKY	270	279	0.05448	0.0494	0.5876	0.4651	Epitope62	LQPRTFLLKY	267	276	0.05448	0.0494	0.5876	0.4651	0	0	0	0
Epitope66	QPRTFLLKY	271	279	0.02406	-0.5552	0.5625	0.4744	Epitope63	QPRTFLLKY	268	276	0.02406	-0.5552	0.5625	0.4744	0	0	0	0
Epitope67	ALDPLSETK	292	300	-0.06331	1.2241	0.5388	0.5279	Epitope64	ALDPLSETK	289	297	-0.06331	1.2241	0.5388	0.5279	0	0	0	0
Epitope68	SETKCTLKSF	297	306	-0.5082	0.6433	0.5751	0.6093	Epitope65	SETKCTLKSF	294	303	-0.5082	0.6433	0.5751	0.6093	0	0	0	0
Epitope69	ETKCTLKSF	298	306	-0.37555	0.872	0.5719	0.6	Epitope66	ETKCTLKSF	295	303	-0.37555	0.872	0.5719	0.6	0	0	0	0
Epitope70	TLKSFTVEK	302	310	0.00741	0.0809	0.6096	0.5	Epitope67	TLKSFTVEK	299	307	0.00741	0.0809	0.6096	0.5	0	0	0	0
Epitope71	KSFTVEKGIY	304	313	0.11812	0.0585	0.5871	0.4419	Epitope68	KSFTVEKGIY	301	310	0.11812	0.0585	0.5871	0.4419	0	0	0	0
Epitope72	KGIYQTSNFR	310	319	-0.12831	0.3992	0.6253	0.4209	Epitope69	KGIYQTSNFR	307	316	-0.12831	0.3992	0.6253	0.4209	0	0	0	0
Epitope73	GIYQTSNFR	311	319	-0.17275	0.538	0.6119	0.4256	Epitope70	GIYQTSNFR	308	316	-0.17275	0.538	0.6119	0.4256	0	0	0	0
Epitope74	IYQTSNFRV	312	320	-0.03669	0.3109	0.6253	0.4605	Epitope71	IYQTSNFRV	309	317	-0.03669	0.3109	0.6253	0.4605	0	0	0	0
Epitope75	RVQPTESIVR	319	328	0.06725	0.1411	0.5401	0.4	Epitope72	RVQPTESIVR	316	325	0.06725	0.1411	0.5401	0.4	0	0	0	0
Epitope76	VQPTESIVRF	320	329	0.16222	-0.0212	0.6039	0.3884	Epitope73	VQPTESIVRF	317	326	0.16222	-0.0212	0.6039	0.3884	0	0	0	0
Epitope77	QPTESIVRF	321	329	0.14261	-0.5551	0.565	0.3884	Epitope74	QPTESIVRF	318	326	0.14261	-0.5551	0.565	0.3884	0	0	0	0
Epitope78	FPNITNLCPF	329	338	0.1009	1.3964	0.5478	0.5233	Epitope75	FPNITNLCPF	326	335	0.1009	1.3964	0.5478	0.5233	0	0	0	0
Epitope79	GEVFNATRF	339	347	0.22473	-0.1511	0.6295	0.3721	Epitope76	DEVFNATRF	336	344	0.22473	0.0783	0.5765	0.3907	0	0.2294	-0.053	0.0186
Epitope80	EVFNATRFA	340	348	0.21821	0.2087	0.6132	0.3907	Epitope77	EVFNATRFA	337	345	0.21821	0.2087	0.6132	0.3907	0	0	0	0
Epitope81	NATRFASVY	343	351	0.10001	-0.0081	0.666	0.3791	Epitope78	NATRFASVY	340	348	0.10001	-0.0081	0.666	0.3791	0	0	0	0
Epitope82	ATRFASVYA	344	352	0.04965	0.0785	0.6412	0.4256	Epitope79	ATRFASVYA	341	349	0.04965	0.0785	0.6412	0.4256	0	0	0	0
Epitope83	ATRFASVYAW	344	353	0.0702	-0.1278	0.6199	0.4488	Epitope80	ATRFASVYAW	341	350	0.0702	-0.1278	0.6199	0.4488	0	0	0	0
Epitope84	RFASVYAWNR	346	355	0.10282	0.0493	0.6076	0.5302	Epitope81	RFASVYAWNR	343	352	0.10282	0.0493	0.6076	0.5302	0	0	0	0
Epitope85	FASVYAWNR	347	355	0.20423	0.0713	0.6126	0.5372	Epitope82	FASVYAWNR	344	352	0.20423	0.0713	0.6126	0.5372	0	0	0	0
Epitope86	ASVYAWNRK	348	356	0.28107	0.5788	0.5892	0.586	Epitope83	ASVYAWNRK	345	353	0.28107	0.5788	0.5892	0.586	0	0	0	0
Epitope87	ASVYAWNRKR	348	357	0.17507	0.6453	0.5804	0.5605	Epitope84	ASVYAWNRKR	345	354	0.17507	0.6453	0.5804	0.5605	0	0	0	0
Epitope88	SVYAWNRKR	349	357	0.16546	0.765	0.5971	0.5791	Epitope85	SVYAWNRKR	346	354	0.16546	0.765	0.5971	0.5791	0	0	0	0
Epitope89	NCVADYSVLY	360	369	-0.0566	-0.1358	0.6024	0.3698	Epitope86	NCVADYSVLY	357	366	-0.0566	-0.1358	0.6024	0.3698	0	0	0	0
Epitope90	CVADYSVLY	361	369	-0.09595	-0.0293	0.5886	0.3558	Epitope87	CVADYSVLY	358	366	-0.09595	-0.0293	0.5886	0.3558	0	0	0	0
								Epitope88	VLYNLAPFF	364	372	0.07736	0.5696	0.6074	0.4349
Epitope91	LYNSASFSTF	368	377	-0.29831	0.0707	0.5594	0.4674	Epitope89	LYNLAPFFTF	365	374	0.24572	0.5871	0.5613	0.4023	0.54403	0.5164	0.0019	-0.0651
								Epitope90	YNLAPFFTFK	366	375	0.35033	1.3065	0.5287	0.4209
Epitope92	NSASFSTFK	370	378	-0.09434	0.1232	0.5393	0.4535	Epitope91	NLAPFFTFK	367	375	0.3269	1.3365	0.6452	0.346	0.42124	1.2133	0.1059	-0.1075
Epitope93	ASFSTFKCY	372	380	-0.19397	0.2795	0.5472	0.4884	Epitope92	APFFTFKCY	369	377	0.0903	1.1958	0.5538	0.4186	0.28427	0.9163	0.0066	-0.0698
Epitope94	KCYGVSPTK	378	386	-0.06931	1.4199	0.5045	0.4279	Epitope93	KCYGVSPTK	375	383	-0.06931	1.4199	0.5045	0.4279	0	0	0	0
Epitope95	KLNDLCFTNV	386	395	0.0961	2.6927	0.5948	0.4651	Epitope94	KLNDLCFTNV	383	392	0.0961	2.6927	0.5948	0.4651	0	0	0	0
Epitope96	NVYADSFVIR	394	403	0.12147	-0.321	0.5872	0.4442	Epitope95	NVYADSFVIR	391	400	0.12147	-0.321	0.5872	0.4442	0	0	0	0
Epitope97	VYADSFVIR	395	403	0.09672	-0.2347	0.5797	0.4628	Epitope96	VYADSFVIR	392	400	0.09672	-0.2347	0.5797	0.4628	0	0	0	0
Epitope98	FVIRGDEVR	400	408	0.25778	0.0083	0.537	0.4163	Epitope97	FVIRGDEVR	397	405	0.25778	0.0083	0.537	0.4163	0	0	0	0
Epitope99	RQIAPGQTGK	408	417	0.04829	1.7893	0.5	0.3698
Epitope100	QIAPGQTGK	409	417	-0.02194	1.8297	0.4246	0.3581
Epitope101	GQTGKIADY	413	421	0.00796	1.4019	0.469	0.3674	Epitope98	GQTGNIADY	410	418	-0.19166	1.225	0.4796	0.3605	-0.19962	-0.1769	0.0106	-0.0069
								Epitope99	QTGNIADYNY	411	420	0.18617	1.4861	0.516	0.407
Epitope102	KIADYNYKL	417	425	-0.10379	1.6639	0.5361	0.4326	Epitope100	NIADYNYKL	414	422	-0.10379	1.5485	0.5399	0.4256	0	-0.1154	0.0038	-0.007
Epitope103	KLPDDFTGCV	424	433	0.18796	-0.5308	0.4717	0.393	Epitope101	KLPDDFTGCV	421	430	0.18796	-0.5308	0.4717	0.393	0	0	0	0
Epitope104	NLDSKVGGNY	440	449	-0.27235	0.7882	0.5452	0.3395	Epitope102	NLDSKVSGNY	437	446	-0.45998	0.5104	0.5583	0.3674	-0.18763	-0.2778	0.0131	0.0279
Epitope105	KVGGNYNYLY	444	453	0.01951	0.5338	0.5383	0.4558	Epitope103	KVSGNYNYLY	441	450	-0.04519	0.351	0.5517	0.4721	-0.0647	-0.1828	0.0134	0.0163
								Epitope104	VSGNYNYLY	442	450	-0.0148	0.6333	0.5279	0.4977
Epitope106	NYNYLYRLF	448	456	0.0171	-0.148	0.5414	0.5791	Epitope105	NYNYLYRLF	445	453	0.0171	-0.148	0.5414	0.5791	0	0	0	0
Epitope107	NYNYLYRLFR	448	457	0.08754	-0.3934	0.5193	0.5512	Epitope106	NYNYLYRLFR	445	454	0.08754	-0.3934	0.5193	0.5512	0	0	0	0
Epitope108	YNYLYRLFR	449	457	0.0918	-0.8692	0.5479	0.5535	Epitope107	YNYLYRLFR	446	454	0.0918	-0.8692	0.5479	0.5535	0	0	0	0
Epitope109	YRLFRKSNLK	453	462	-0.21307	-0.277	0.6589	0.5349	Epitope108	YRLFRKSNLK	450	459	-0.21307	-0.277	0.6589	0.5349	0	0	0	0
Epitope110	RLFRKSNLK	454	462	-0.28759	-0.2829	0.6754	0.5372	Epitope109	RLFRKSNLK	451	459	-0.28759	-0.2829	0.6754	0.5372	0	0	0	0
Epitope111	KSNLKPFER	458	466	-0.0764	0.949	0.6253	0.5512	Epitope110	KSNLKPFER	455	463	-0.0764	0.949	0.6253	0.5512	0	0	0	0
Epitope112	FERDISTEI	464	472	0.10425	-0.7442	0.5361	0.3581	Epitope111	FERDISTEI	461	469	0.10425	-0.7442	0.5361	0.3581	0	0	0	0
Epitope113	FERDISTEIY	464	473	0.20642	-0.7585	0.5269	0.3791	Epitope112	FERDISTEIY	461	470	0.20642	-0.7585	0.5269	0.3791	0	0	0	0
Epitope114	TPCNGVEGF	478	486	0.15215	-0.3772	0.5734	0.5674
Epitope115	NCYFPLQSY	487	495	-0.09906	0.8743	0.5745	0.486
Epitope116	CYFPLQSYGF	488	497	-0.23581	0.7776	0.5892	0.4953	Epitope113	CYFPLRSYSF	485	494	-0.18907	1.5062	0.5905	0.4837	0.04674	0.7286	0.0013	-0.0116
Epitope117	YFPLQSYGF	489	497	-0.26661	0.5107	0.5703	0.4977	Epitope114	YFPLRSYSF	486	494	-0.21987	1.0306	0.5823	0.4837	0.04674	0.5199	0.012	-0.014
								Epitope115	RSYSFRPTY	490	498	0.00837	0.9553	0.5577	0.3488
Epitope118	FQPTNGVGY	497	505	0.1157	0.3114	0.5217	0.4628	Epitope116	YSFRPTYGV	492	500	0.1325	1.2797	0.6294	0.3535	0.0168	0.9683	0.1077	-0.1093
Epitope119	YQPYRVVVL	505	513	0.1409	0.5964	0.6224	0.4884	Epitope117	HQPYRVVVL	502	510	0.1409	0.3415	0.6338	0.5256	0	-0.2549	0.0114	0.0372
Epitope120	PYRVVVLSF	507	515	0.03138	1.0281	0.695	0.5581	Epitope118	PYRVVVLSF	504	512	0.03138	1.0281	0.695	0.5581	0	0	0	0
Epitope121	FELLHAPATV	515	524	0.1001	0.5982	0.5388	0.4209	Epitope119	FELLHAPATV	512	521	0.1001	0.5982	0.5388	0.4209	0	0	0	0
Epitope122	GPKKSTNLV	526	534	-0.4235	0.6828	0.5254	0.4047	Epitope120	GPKKSTNLV	523	531	-0.4235	0.6828	0.5254	0.4047	0	0	0	0
Epitope123	KSTNLVKNK	529	537	-0.15163	0.8596	0.5468	0.4279	Epitope121	KSTNLVKNK	526	534	-0.15163	0.8596	0.5468	0.4279	0	0	0	0
Epitope124	GVLTESNKK	550	558	-0.15423	0.8797	0.6156	0.3721	Epitope122	GVLTESNKK	547	555	-0.15423	0.8797	0.6156	0.3721	0	0	0	0
Epitope125	KFLPFQQFGR	558	567	-0.004	0.441	0.6099	0.4535	Epitope123	KFLPFQQFGR	555	564	-0.004	0.441	0.6099	0.4535	0	0	0	0
Epitope126	DIADTTDAV	568	576	0.15094	1.0904	0.4402	0.4767	Epitope124	DIADTTDAV	565	573	0.15094	1.0904	0.4402	0.4767	0	0	0	0
Epitope127	DIADTTDAVR	568	577	0.18864	0.8147	0.4655	0.486	Epitope125	DIADTTDAVR	565	574	0.18864	0.8147	0.4655	0.486	0	0	0	0
Epitope128	DAVRDPQTL	574	582	0.00156	-0.1803	0.5789	0.4116	Epitope126	DAVRDPQTL	571	579	0.00156	-0.1803	0.5789	0.4116	0	0	0	0
Epitope129	NTSNQVAVLY	603	612	-0.06762	0.4403	0.6014	0.4442	Epitope127	NTSNQVAVLY	600	609	-0.06762	0.4403	0.6014	0.4442	0	0	0	0
Epitope130	TSNQVAVLY	604	612	-0.01327	0.4387	0.6172	0.4093	Epitope128	TSNQVAVLY	601	609	-0.01327	0.4387	0.6172	0.4093	0	0	0	0
								Epitope129	QVAVLYQGV	604	612	-0.038	0.2696	0.6016	0.4209
Epitope131	YQDVNCTEV	612	620	0.08295	1.6172	0.5406	0.4116
Epitope132	IHADQLTPTW	624	633	-0.03872	0.2628	0.5143	0.493	Epitope130	IHADQLTPTW	621	630	-0.03872	0.2628	0.5143	0.493	0	0	0	0
Epitope133	HADQLTPTW	625	633	-0.0703	0.3807	0.512	0.4605	Epitope131	HADQLTPTW	622	630	-0.0703	0.3807	0.512	0.4605	0	0	0	0
Epitope134	QLTPTWRVY	628	636	0.31555	1.2119	0.572	0.5256	Epitope132	QLTPTWRVY	625	633	0.31555	1.2119	0.572	0.5256	0	0	0	0
Epitope135	RVYSTGSNV	634	642	-0.24137	0.2636	0.6264	0.4302	Epitope133	RVYSTGSNV	631	639	-0.24137	0.2636	0.6264	0.4302	0	0	0	0
Epitope136	RVYSTGSNVF	634	643	-0.23394	-0.1018	0.6353	0.4233	Epitope134	RVYSTGSNVF	631	640	-0.23394	-0.1018	0.6353	0.4233	0	0	0	0
Epitope137	VYSTGSNVF	635	643	-0.11871	-0.3099	0.5976	0.4186	Epitope135	VYSTGSNVF	632	640	-0.11871	-0.3099	0.5976	0.4186	0	0	0	0
Epitope138	STGSNVFQTR	637	646	-0.08645	0.5411	0.6142	0.3907	Epitope136	STGSNVFQTR	634	643	-0.08645	0.5411	0.6142	0.3907	0	0	0	0
Epitope139	TGSNVFQTR	638	646	0.01511	0.6003	0.6037	0.3884	Epitope137	TGSNVFQTR	635	643	0.01511	0.6003	0.6037	0.3884	0	0	0	0
Epitope140	GAEHVNNSY	652	660	-0.00296	0.9347	0.5814	0.4233	Epitope138	GAEYVNNSY	649	657	-0.03923	0.7663	0.624	0.4651	-0.03627	-0.1684	0.0426	0.0418
Epitope141	QTQTNSPRR	675	683	-0.13969	-0.358	0.5238	0.4977	Epitope139	QTQTKSHRR	672	680	-0.30673	0.6619	0.5226	0.4023	-0.16704	1.0199	-0.0012	-0.0954
Epitope142	QTNSPRRAR	677	685	-0.06411	-0.118	0.5581	0.4977	Epitope140	QTKSHRRAR	674	682	-0.08971	0.9058	0.5669	0.414	-0.0256	1.0238	0.0088	-0.0837
Epitope143	SPRRARSVA	680	688	0.0402	0.7729	0.5896	0.4698
Epitope144	SVASQSIIAY	686	695	-0.16721	0.2707	0.5769	0.4442	Epitope141	SVASQSIIAY	683	692	-0.16721	0.2707	0.5769	0.4442	0	0	0	0
Epitope145	VASQSIIAY	687	695	-0.0709	0.1366	0.5669	0.4442	Epitope142	VASQSIIAY	684	692	-0.0709	0.1366	0.5669	0.4442	0	0	0	0
Epitope146	SQSIIAYTM	689	697	0.26621	0.2614	0.5779	0.5047	Epitope143	SQSIIAYTM	686	694	0.26621	0.2614	0.5779	0.5047	0	0	0	0
Epitope147	SIIAYTMSL	691	699	-0.12935	0.5234	0.5763	0.4814	Epitope144	SIIAYTMSL	688	696	-0.12935	0.5234	0.5763	0.4814	0	0	0	0
Epitope148	SLGAENSVAY	698	707	0.04354	0.6175	0.6015	0.4814	Epitope145	SLGAENSVAY	695	704	0.04354	0.6175	0.6015	0.4814	0	0	0	0
Epitope149	LGAENSVAY	699	707	0.00912	0.4173	0.5959	0.4163	Epitope146	LGAENSVAY	696	704	0.00912	0.4173	0.5959	0.4163	0	0	0	0
Epitope150	SVAYSNNSI	704	712	-0.26033	0.8783	0.5781	0.3465	Epitope147	SVAYSNNSI	701	709	-0.26033	0.8783	0.5781	0.3465	0	0	0	0
Epitope151	NSIAIPTNF	710	718	0.23071	0.1744	0.5539	0.4186	Epitope148	NSIAIPTNF	707	715	0.23071	0.1744	0.5539	0.4186	0	0	0	0
Epitope152	IAIPTNFTI	712	720	0.18523	0.7052	0.553	0.3953	Epitope149	IAIPTNFTI	709	717	0.18523	0.7052	0.553	0.3953	0	0	0	0
Epitope153	IPTNFTISV	714	722	0.17229	0.882	0.5637	0.3628	Epitope150	IPTNFTISV	711	719	0.17229	0.882	0.5637	0.3628	0	0	0	0
Epitope154	NFTISVTTEI	717	726	0.15342	1.0857	0.5731	0.3	Epitope151	NFTISVTTEI	714	723	0.15342	1.0857	0.5731	0.3	0	0	0	0
Epitope155	FTISVTTEI	718	726	0.04473	0.8535	0.5788	0.3302	Epitope152	FTISVTTEI	715	723	0.04473	0.8535	0.5788	0.3302	0	0	0	0
Epitope156	SVTTEILPV	721	729	0.2586	0.8441	0.6642	0.3791	Epitope153	SVTTEILPV	718	726	0.2586	0.8441	0.6642	0.3791	0	0	0	0
Epitope157	TEILPVSMTK	724	733	-0.21981	1.416	0.5864	0.3419	Epitope154	TEILPVSMTK	721	730	-0.21981	1.416	0.5864	0.3419	0	0	0	0
Epitope158	EILPVSMTK	725	733	-0.25581	1.6842	0.5919	0.3674	Epitope155	EILPVSMTK	722	730	-0.25581	1.6842	0.5919	0.3674	0	0	0	0
Epitope159	KTSVDCTMY	733	741	-0.11115	1.1824	0.548	0.4953	Epitope156	KTSVDCTMY	730	738	-0.11115	1.1824	0.548	0.4953	0	0	0	0
Epitope160	TECSNLLLQY	747	756	-0.28855	0.3653	0.6344	0.4558	Epitope157	TECSNLLLQY	744	753	-0.28855	0.3653	0.6344	0.4558	0	0	0	0
Epitope161	NTQEVFAQV	777	785	0.17889	0.197	0.5675	0.5163	Epitope158	NTQEVFAQV	774	782	0.17889	0.197	0.5675	0.5163	0	0	0	0
Epitope162	NTQEVFAQVK	777	786	0.18054	0.5676	0.5479	0.5186	Epitope159	NTQEVFAQVK	774	783	0.18054	0.5676	0.5479	0.5186	0	0	0	0
Epitope163	EVFAQVKQI	780	788	-0.24625	0.2447	0.5778	0.4674	Epitope160	EVFAQVKQI	777	785	-0.24625	0.2447	0.5778	0.4674	0	0	0	0
Epitope164	EVFAQVKQIY	780	789	-0.21823	0.1621	0.5697	0.4744	Epitope161	EVFAQVKQIY	777	786	-0.21823	0.1621	0.5697	0.4744	0	0	0	0
Epitope165	VFAQVKQIY	781	789	-0.28666	0.4311	0.5894	0.4698	Epitope162	VFAQVKQIY	778	786	-0.28666	0.4311	0.5894	0.4698	0	0	0	0
Epitope166	KQIYKTPPI	786	794	-0.14982	0.2705	0.4953	0.4837	Epitope163	KQIYKTPPI	783	791	-0.14982	0.2705	0.4953	0.4837	0	0	0	0
Epitope167	KQIYKTPPIK	786	795	-0.07476	-0.0905	0.4948	0.5465	Epitope164	KQIYKTPPIK	783	792	-0.07476	-0.0905	0.4948	0.5465	0	0	0	0
Epitope168	QIYKTPPIK	787	795	-0.12244	-0.0833	0.5067	0.5372	Epitope165	QIYKTPPIKY	784	793	-0.21532	-0.0016	0.4525	0.5465	-0.09288	0.0817	-0.0542	0.0093
Epitope169	IYKTPPIKDF	788	797	-0.0963	-0.1626	0.4892	0.5395	Epitope166	IYKTPPIKYF	785	794	-0.11142	-0.5403	0.4496	0.5558	-0.01512	-0.3777	-0.0396	0.0163
Epitope170	SQILPDPSK	803	811	-0.0639	-0.1627	0.5584	0.4628	Epitope167	SQILPDPSK	800	808	-0.0639	-0.1627	0.5584	0.4628	0	0	0	0
Epitope171	ILPDPSKPSK	805	814	-0.4622	-0.0975	0.5249	0.4721	Epitope168	ILPDPSKPSK	802	811	-0.4622	-0.0975	0.5249	0.4721	0	0	0	0
Epitope172	KRSFIEDLLF	814	823	0.29624	-0.1823	0.5353	0.5186	Epitope169	KRSFIEDLLF	811	820	0.29624	-0.1823	0.5353	0.5186	0	0	0	0
Epitope173	RSFIEDLLF	815	823	0.27446	-0.5782	0.5217	0.5093	Epitope170	RSFIEDLLF	812	820	0.27446	-0.5782	0.5217	0.5093	0	0	0	0
Epitope174	DLLFNKVTL	820	828	-0.03758	0.68	0.5974	0.4372	Epitope171	DLLFNKVTL	817	825	-0.03758	0.68	0.5974	0.4372	0	0	0	0
Epitope175	LLFNKVTLA	821	829	-0.11337	0.615	0.5993	0.4581	Epitope172	LLFNKVTLA	818	826	-0.11337	0.615	0.5993	0.4581	0	0	0	0
Epitope176	VTLADAGFIK	826	835	0.30393	0.8702	0.583	0.4581	Epitope173	VTLADAGFIK	823	832	0.30393	0.8702	0.583	0.4581	0	0	0	0
Epitope177	TLADAGFIK	827	835	0.28158	0.5781	0.592	0.5	Epitope174	TLADAGFIK	824	832	0.28158	0.5781	0.592	0.5	0	0	0	0
Epitope178	LADAGFIKQY	828	837	0.06917	0.3679	0.5875	0.507	Epitope175	LADAGFIKQY	825	834	0.06917	0.3679	0.5875	0.507	0	0	0	0
Epitope179	ADAGFIKQY	829	837	0.0364	0.4271	0.5807	0.5488	Epitope176	ADAGFIKQY	826	834	0.0364	0.4271	0.5807	0.5488	0	0	0	0
Epitope180	AQKFNGLTVL	852	861	0.12094	0.1412	0.6104	0.3581	Epitope177	AQKFKGLTVL	849	858	-0.08276	0.293	0.5574	0.4256	-0.2037	0.1518	-0.053	0.0675
Epitope181	GLTVLPPLL	857	865	0.01706	0.6621	0.5602	0.4116	Epitope178	GLTVLPPLL	854	862	0.01706	0.6621	0.5602	0.4116	0	0	0	0
Epitope182	LPPLLTDEM	861	869	0.0882	0.4723	0.5148	0.3442	Epitope179	LPPLLTDEM	858	866	0.0882	0.4723	0.5148	0.3442	0	0	0	0
Epitope183	LLTDEMIAQY	864	873	0.05204	-0.1976	0.5043	0.4302	Epitope180	LLTDEMIAQY	861	870	0.05204	-0.1976	0.5043	0.4302	0	0	0	0
Epitope184	LTDEMIAQY	865	873	0.02757	0.1043	0.4834	0.3837	Epitope181	LTDEMIAQY	862	870	0.02757	0.1043	0.4834	0.3837	0	0	0	0
Epitope185	LTDEMIAQYT	865	874	0.00346	0.2149	0.5068	0.393	Epitope182	LTDEMIAQYT	862	871	0.00346	0.2149	0.5068	0.393	0	0	0	0
Epitope186	LLAGTITSGW	877	886	0.13092	0.359	0.5234	0.5256	Epitope183	LLAGTITSGW	874	883	0.13092	0.359	0.5234	0.5256	0	0	0	0
Epitope187	LAGTITSGW	878	886	0.09638	0.3218	0.4708	0.4744	Epitope184	LAGTITSGW	875	883	0.09638	0.3218	0.4708	0.4744	0	0	0	0
Epitope188	AGTITSGWTF	879	888	0.26474	0.3525	0.4541	0.414	Epitope185	AGTITSGWTF	876	885	0.26474	0.3525	0.4541	0.414	0	0	0	0
Epitope189	GTITSGWTF	880	888	0.16268	0.3272	0.4466	0.4349	Epitope186	GTITSGWTF	877	885	0.16268	0.3272	0.4466	0.4349	0	0	0	0
Epitope190	LQIPFAMQM	894	902	-0.03301	1.068	0.5879	0.493	Epitope187	LQIPFAMQM	891	899	-0.03301	1.068	0.5879	0.493	0	0	0	0
Epitope191	QIPFAMQMAY	895	904	-0.25308	1.2149	0.5757	0.5163	Epitope188	QIPFAMQMAY	892	901	-0.25308	1.2149	0.5757	0.5163	0	0	0	0
Epitope192	IPFAMQMAY	896	904	-0.32801	1.4278	0.5698	0.486	Epitope189	IPFAMQMAY	893	901	-0.32801	1.4278	0.5698	0.486	0	0	0	0
Epitope193	FAMQMAYRF	898	906	-0.28061	1.0278	0.5568	0.4791	Epitope190	FAMQMAYRF	895	903	-0.28061	1.0278	0.5568	0.4791	0	0	0	0
Epitope194	VLYENQKLI	915	923	-0.20427	0.4361	0.6424	0.4558	Epitope191	VLYENQKLI	912	920	-0.20427	0.4361	0.6424	0.4558	0	0	0	0
Epitope195	NQKLIANQF	919	927	0.01213	-0.4784	0.6054	0.4488	Epitope192	NQKLIANQF	916	924	0.01213	-0.4784	0.6054	0.4488	0	0	0	0
Epitope196	IANQFNSAI	923	931	-0.12751	-0.01	0.535	0.4326	Epitope193	IANQFNSAI	920	928	-0.12751	-0.01	0.535	0.4326	0	0	0	0
Epitope197	ANQFNSAIGK	924	933	0.08175	-0.1068	0.5541	0.4302	Epitope194	ANQFNSAIGK	921	930	0.08175	-0.1068	0.5541	0.4302	0	0	0	0
Epitope198	SSTASALGK	939	947	-0.06186	0.6215	0.499	0.4465	Epitope195	SSTASALGK	936	944	-0.06186	0.6215	0.499	0.4465	0	0	0	0
Epitope199	AQALNTLVK	956	964	0.04654	-0.2279	0.6106	0.4512	Epitope196	AQALNTLVK	953	961	0.04654	-0.2279	0.6106	0.4512	0	0	0	0
Epitope200	ALNTLVKQL	958	966	-0.18466	-0.5716	0.6261	0.4419	Epitope197	ALNTLVKQL	955	963	-0.18466	-0.5716	0.6261	0.4419	0	0	0	0
								Epitope198	NTLVKQLSSK	957	966	-0.53158	-0.6563	0.6044	0.4372
								Epitope199	TLVKQLSSK	958	966	-0.56312	-0.4482	0.5894	0.4419
Epitope201	LVKQLSSNF	962	970	-0.49649	-0.3212	0.6301	0.4116	Epitope200	LVKQLSSKF	959	967	-0.61871	-0.5273	0.6214	0.4581	-0.12222	-0.2061	-0.0087	0.0465
								Epitope201	ISSVLNDIF	970	978	0.06743	-0.3223	0.6121	0.3279
Epitope202	SSVLNDILSR	974	983	0.0368	-0.5841	0.66	0.3837	Epitope202	SSVLNDIFSR	971	980	0.14496	-0.5999	0.6563	0.393	0.10816	-0.0158	-0.0037	0.0093
Epitope203	SVLNDILSR	975	983	0.03075	-0.7223	0.6828	0.3953	Epitope203	SVLNDIFSR	972	980	0.13891	-0.7316	0.6673	0.4047	0.10816	-0.0093	-0.0155	0.0094
Epitope204	SVLNDILSRL	975	984	0.02127	-0.7401	0.7148	0.4395	Epitope204	SVLNDIFSRL	972	981	0.14191	-0.6936	0.7046	0.4651	0.12064	0.0465	-0.0102	0.0256
Epitope205	VLNDILSRL	976	984	0.03	-0.8524	0.6825	0.4581	Epitope205	VLNDIFSRL	973	981	0.15064	-0.7889	0.6658	0.4744	0.12064	0.0635	-0.0167	0.0163
								Epitope206	DIFSRLDKV	976	984	-0.19579	-0.0778	0.6162	0.5023
Epitope206	RLDKVEAEV	983	991	0.01617	0.0765	0.5673	0.4767	Epitope207	RLDKVEAEV	980	988	0.01617	0.0765	0.5673	0.4767	0	0	0	0
Epitope207	VEAEVQIDRL	987	996	0.21509	-0.0267	0.5077	0.5488	Epitope208	VEAEVQIDRL	984	993	0.21509	-0.0267	0.5077	0.5488	0	0	0	0
Epitope208	AEVQIDRLI	989	997	0.08452	-0.5562	0.5199	0.5698	Epitope209	AEVQIDRLI	986	994	0.08452	-0.5562	0.5199	0.5698	0	0	0	0
Epitope209	VQIDRLITGR	991	1000	0.28296	-0.6679	0.5763	0.5186	Epitope210	VQIDRLITGR	988	997	0.28296	-0.6679	0.5763	0.5186	0	0	0	0
Epitope210	RLITGRLQSL	995	1004	-0.0392	-0.4624	0.6091	0.5465	Epitope211	RLITGRLQSL	992	1001	-0.0392	-0.4624	0.6091	0.5465	0	0	0	0
Epitope211	LITGRLQSL	996	1004	-0.10776	0.8238	0.6417	0.5372	Epitope212	LITGRLQSL	993	1001	-0.10776	0.8238	0.6417	0.5372	0	0	0	0
Epitope212	RLQSLQTYV	1000	1008	-0.29331	-0.2167	0.6588	0.5047	Epitope213	RLQSLQTYV	997	1005	-0.29331	-0.2167	0.6588	0.5047	0	0	0	0
Epitope213	QTYVTQQLIR	1005	1014	-0.0753	-0.4929	0.6093	0.4279	Epitope214	QTYVTQQLIR	1002	1011	-0.0753	-0.4929	0.6093	0.4279	0	0	0	0
Epitope214	AAEIRASANL	1015	1024	0.12843	0.7026	0.6766	0.4279	Epitope215	AAEIRASANL	1012	1021	0.12843	0.7026	0.6766	0.4279	0	0	0	0
Epitope215	AEIRASANL	1016	1024	0.00689	0.7082	0.6728	0.4349	Epitope216	AEIRASANL	1013	1021	0.00689	0.7082	0.6728	0.4349	0	0	0	0
Epitope216	ASANLAATK	1020	1028	0.08792	0.7014	0.5399	0.3674	Epitope217	ASANLAATK	1017	1025	0.08792	0.7014	0.5399	0.3674	0	0	0	0
Epitope217	RVDFCGKGY	1039	1047	-0.0578	0.3717	0.5754	0.4047	Epitope218	RVDFCGKGY	1036	1044	-0.0578	0.3717	0.5754	0.4047	0	0	0	0
Epitope218	HLMSFPQSA	1048	1056	-0.31433	-0.0681	0.5897	0.414	Epitope219	HLMSFPQSA	1045	1053	-0.31433	-0.0681	0.5897	0.414	0	0	0	0
Epitope219	FPQSAPHGV	1052	1060	-0.12931	-0.0058	0.5825	0.4163	Epitope220	FPQSAPHGV	1049	1057	-0.12931	-0.0058	0.5825	0.4163	0	0	0	0
Epitope220	FPQSAPHGVV	1052	1061	-0.0936	-0.0492	0.567	0.4047	Epitope221	FPQSAPHGVV	1049	1058	-0.0936	-0.0492	0.567	0.4047	0	0	0	0
Epitope221	QSAPHGVVF	1054	1062	0.1239	0.2234	0.5889	0.3791	Epitope222	QSAPHGVVF	1051	1059	0.1239	0.2234	0.5889	0.3791	0	0	0	0
Epitope222	GVVFLHVTY	1059	1067	0.20837	1.4104	0.575	0.407	Epitope223	GVVFLHVTY	1056	1064	0.20837	1.4104	0.575	0.407	0	0	0	0
Epitope223	VVFLHVTYV	1060	1068	0.1278	1.5122	0.5409	0.4209	Epitope224	VVFLHVTYV	1057	1065	0.1278	1.5122	0.5409	0.4209	0	0	0	0
Epitope224	HVTYVPAQEK	1064	1073	0.03585	1.0786	0.5453	0.4163	Epitope225	HVTYVPAQEK	1061	1070	0.03585	1.0786	0.5453	0.4163	0	0	0	0
Epitope225	VTYVPAQEK	1065	1073	0.02711	0.8132	0.539	0.4302	Epitope226	VTYVPAQEK	1062	1070	0.02711	0.8132	0.539	0.4302	0	0	0	0
Epitope226	TYVPAQEKNF	1066	1075	-0.16399	0.7276	0.5228	0.3628	Epitope227	TYVPAQEKNF	1063	1072	-0.16399	0.7276	0.5228	0.3628	0	0	0	0
Epitope227	GVFVSNGTHW	1093	1102	-0.0043	0.532	0.5358	0.4814	Epitope228	GVFVSNGTHW	1090	1099	-0.0043	0.532	0.5358	0.4814	0	0	0	0
Epitope228	VFVSNGTHW	1094	1102	-0.07581	0.3438	0.554	0.4744	Epitope229	VFVSNGTHW	1091	1099	-0.07581	0.3438	0.554	0.4744	0	0	0	0
Epitope229	VFVSNGTHWF	1094	1103	0.06689	0.0625	0.5439	0.4814	Epitope230	VFVSNGTHWF	1091	1100	0.06689	0.0625	0.5439	0.4814	0	0	0	0
Epitope230	NGTHWFVTQR	1098	1107	0.37879	0.1069	0.5252	0.4721	Epitope231	NGTHWFVTQR	1095	1104	0.37879	0.1069	0.5252	0.4721	0	0	0	0
Epitope231	GTHWFVTQR	1099	1107	0.35133	0.0723	0.5179	0.4977	Epitope232	GTHWFVTQR	1096	1104	0.35133	0.0723	0.5179	0.4977	0	0	0	0
Epitope232	HWFVTQRNF	1101	1109	0.0482	0.746	0.5011	0.5023	Epitope233	HWFVTQRNF	1098	1106	0.0482	0.746	0.5011	0.5023	0	0	0	0
Epitope233	QIITTDNTF	1113	1121	0.15816	0.4253	0.5065	0.4767	Epitope234	QIITTDNTF	1110	1118	0.15816	0.4253	0.5065	0.4767	0	0	0	0
Epitope234	TVYDPLQPEL	1136	1145	-0.06038	0.4913	0.5061	0.407	Epitope235	TVYDPLQPEL	1133	1142	-0.06038	0.4913	0.5061	0.407	0	0	0	0
Epitope235	VYDPLQPEL	1137	1145	-0.07466	0.4525	0.569	0.4419	Epitope236	VYDPLQPEL	1134	1142	-0.07466	0.4525	0.569	0.4419	0	0	0	0
Epitope236	DPLQPELDSF	1139	1148	-0.12184	0.1554	0.5112	0.4186	Epitope237	DPLQPELDSF	1136	1145	-0.12184	0.1554	0.5112	0.4186	0	0	0	0
Epitope237	SFKEELDKY	1147	1155	0.01053	-1.3338	0.5341	0.4349	Epitope238	SFKEELDKY	1144	1152	0.01053	-1.3338	0.5341	0.4349	0	0	0	0
Epitope238	DISGINASV	1168	1176	0.04027	0.4155	0.526	0.3628	Epitope239	DISGINASV	1165	1173	0.04027	0.4155	0.526	0.3628	0	0	0	0
Epitope239	NASVVNIQK	1173	1181	0.06659	0.8372	0.5946	0.3302	Epitope240	NASVVNIQK	1170	1178	0.06659	0.8372	0.5946	0.3302	0	0	0	0
Epitope240	KEIDRLNEV	1181	1189	0.15852	0.53	0.5652	0.4907	Epitope241	KEIDRLNEV	1178	1186	0.15852	0.53	0.5652	0.4907	0	0	0	0
Epitope241	RLNEVAKNL	1185	1193	-0.0101	0.182	0.6819	0.3977	Epitope242	RLNEVAKNL	1182	1190	-0.0101	0.182	0.6819	0.3977	0	0	0	0
Epitope242	EVAKNLNESL	1188	1197	-0.23965	-0.0432	0.6151	0.4186	Epitope243	EVAKNLNESL	1185	1194	-0.23965	-0.0432	0.6151	0.4186	0	0	0	0
Epitope243	NLNESLIDL	1192	1200	0.05239	0.6827	0.5653	0.5349	Epitope244	NLNESLIDL	1189	1197	0.05239	0.6827	0.5653	0.5349	0	0	0	0
Epitope244	SLIDLQELGK	1196	1205	0.04661	1.0275	0.5975	0.4814	Epitope245	SLIDLQELGK	1193	1202	0.04661	1.0275	0.5975	0.4814	0	0	0	0
Epitope245	LIDLQELGKY	1197	1206	-0.1271	0.7076	0.515	0.3907	Epitope246	LIDLQELGKY	1194	1203	-0.1271	0.7076	0.515	0.3907	0	0	0	0
Epitope246	LQELGKYEQY	1200	1209	-0.14232	0.4702	0.5065	0.4512	Epitope247	LQELGKYEQY	1197	1206	-0.14232	0.4702	0.5065	0.4512	0	0	0	0
Epitope247	QELGKYEQY	1201	1209	-0.16616	0.5043	0.4684	0.4744	Epitope248	QELGKYEQY	1198	1206	-0.16616	0.5043	0.4684	0.4744	0	0	0	0
Epitope248	LGKYEQYIKW	1203	1212	-0.10618	0.8	0.4876	0.4442	Epitope249	LGKYEQYIKW	1200	1209	-0.10618	0.8	0.4876	0.4442	0	0	0	0
Epitope249	YEQYIKWPW	1206	1214	0.06574	0.869	0.4979	0.5047	Epitope250	YEQYIKWPW	1203	1211	0.06574	0.869	0.4979	0.5047	0	0	0	0
Epitope250	QYIKWPWYI	1208	1216	0.21624	1.4177	0.5184	0.5023	Epitope251	QYIKWPWYI	1205	1213	0.21624	1.4177	0.5184	0.5023	0	0	0	0
Epitope251	QYIKWPWYIW	1208	1217	0.31425	0.9185	0.5257	0.4953	Epitope252	QYIKWPWYIW	1205	1214	0.31425	0.9185	0.5257	0.4953	0	0	0	0
Epitope252	YIKWPWYIW	1209	1217	0.42524	0.9673	0.5364	0.5442	Epitope253	YIKWPWYIW	1206	1214	0.42524	0.9673	0.5364	0.5442	0	0	0	0
Epitope253	FIAGLIAIV	1220	1228	0.27206	0.3162	0.4472	0.5093	Epitope254	FIAGLIAIV	1217	1225	0.27206	0.3162	0.4472	0.5093	0	0	0	0
Epitope254	FDEDDSEPVL	1256	1265	0.02433	0.3154	0.5374	0.3674	Epitope255	FDEDDSEPVL	1253	1262	0.02433	0.3154	0.5374	0.3674	0	0	0	0
Epitope255	DEDDSEPVL	1257	1265	-0.02257	0.5104	0.5346	0.3791	Epitope256	DEDDSEPVL	1254	1262	-0.02257	0.5104	0.5346	0.3791	0	0	0	0
Epitope256	SEPVLKGVKL	1261	1270	-0.24212	1.0654	0.5834	0.5256	Epitope257	SEPVLKGVKL	1258	1267	-0.24212	1.0654	0.5834	0.5256	0	0	0	0
Epitope257	EPVLKGVKL	1262	1270	-0.26702	1.2301	0.6026	0.5186	Epitope258	EPVLKGVKL	1259	1267	-0.26702	1.2301	0.6026	0.5186	0	0	0	0
Epitope258	VLKGVKLHY	1264	1272	-0.18916	1.2378	0.5704	0.4744	Epitope259	VLKGVKLHY	1261	1269	-0.18916	1.2378	0.5704	0.4744	0	0	0	0

## Sheet: CD4_MHC2
REFERENCE								OMICRON								EFFECT
Name	Sequence	Start	End	Immunogenicity	Antigenicity	Pro-Inflammatory	Anti-Inflammatory	Name	Sequence	Start	End	Immunogenicity	Antigenicity	Pro-Inflammatory	Anti-Inflammatory	Immunogenicity Change	Antigenicity Change	Pro-Inflammatory Change	Anti-Inflammatory Change
Epitope1	MFVFLVLLPLVSSQC	1	15	1.5	0.5741	0.4783	0.3163	Epitope1	MFVFLVLLPLVSSQC	1	15	1.5	0.5741	0.4783	0.3163	0	0	0	0
Epitope2	FVFLVLLPLVSSQCV	2	16	0.59	0.7185	0.4746	0.3395	Epitope2	FVFLVLLPLVSSQCV	2	16	0.59	0.7185	0.4746	0.3395	0	0	0	0
Epitope3	VFLVLLPLVSSQCVN	3	17	1.3	0.5954	0.5052	0.3326	Epitope3	VFLVLLPLVSSQCVN	3	17	1.3	0.5954	0.5052	0.3326	0	0	0	0
Epitope4	FLVLLPLVSSQCVNL	4	18	1.8	0.8302	0.523	0.3628	Epitope4	FLVLLPLVSSQCVNL	4	18	1.8	0.8302	0.523	0.3628	0	0	0	0
Epitope5	LVLLPLVSSQCVNLT	5	19	1.4	1.2086	0.5322	0.3326	Epitope5	LVLLPLVSSQCVNLT	5	19	1.4	1.2086	0.5322	0.3326	0	0	0	0
Epitope6	VLLPLVSSQCVNLTT	6	20	1.5	0.8957	0.5002	0.3	Epitope6	VLLPLVSSQCVNLTT	6	20	1.5	0.8957	0.5002	0.3	0	0	0	0
Epitope7	TRGVYYPDKVFRSSV	33	47	1.5	0.167	0.4552	0.3	Epitope7	TRGVYYPDKVFRSSV	33	47	1.5	0.167	0.4552	0.3	0	0	0	0
Epitope8	RGVYYPDKVFRSSVL	34	48	1.7	0.1574	0.4576	0.2977	Epitope8	RGVYYPDKVFRSSVL	34	48	1.7	0.1574	0.4576	0.2977	0	0	0	0
Epitope9	LHSTQDLFLPFFSNV	48	62	1.7	0.211	0.4706	0.2744	Epitope9	LHSTQDLFLPFFSNV	48	62	1.7	0.211	0.4706	0.2744	0	0	0	0
Epitope10	HSTQDLFLPFFSNVT	49	63	2	0.2871	0.4735	0.2628	Epitope10	HSTQDLFLPFFSNVT	49	63	2	0.2871	0.4735	0.2628	0	0	0	0
Epitope11	STQDLFLPFFSNVTW	50	64	2	0.6034	0.4629	0.2814	Epitope11	STQDLFLPFFSNVTW	50	64	2	0.6034	0.4629	0.2814	0	0	0	0
Epitope12	TQDLFLPFFSNVTWF	51	65	2	0.3569	0.4499	0.307	Epitope12	TQDLFLPFFSNVTWF	51	65	2	0.3569	0.4499	0.307	0	0	0	0
Epitope13	QDLFLPFFSNVTWFH	52	66	1.7	0.4159	0.4347	0.314	Epitope13	QDLFLPFFSNVTWFH	52	66	1.7	0.4159	0.4347	0.314	0	0	0	0
Epitope14	DLFLPFFSNVTWFHA	53	67	1.8	0.2472	0.4491	0.3163	Epitope14	DLFLPFFSNVTWFHV	53	67	1.9	0.3989	0.4443	0.293	-0.1	0.1517	-0.0048	-0.0233
Epitope15	LFLPFFSNVTWFHAI	54	68	1.5	0.2477	0.4848	0.3233	Epitope15	LFLPFFSNVTWFHVI	54	68	1.5	0.3466	0.4774	0.3047	0	0.0989	-0.0074	-0.0186
Epitope16	FLPFFSNVTWFHAIH	55	69	1.4	0.4883	0.4255	0.3209	Epitope16	FLPFFSNVTWFHVIS	55	69	1.8	0.5686	0.4545	0.2977	-0.4	0.0803	0.029	-0.0232
Epitope17	LPFFSNVTWFHAIHV	56	70	1.8	0.6624	0.4227	0.3	Epitope17	LPFFSNVTWFHVISG	56	70	1.9	0.6414	0.4424	0.3116	-0.1	-0.021	0.0197	0.0116
Epitope18	PFFSNVTWFHAIHVS	57	71	1.6	0.7656	0.4292	0.2907	Epitope18	PFFSNVTWFHVISGT	57	71	0.9	0.7429	0.4184	0.2837	0.7	-0.0227	-0.0108	-0.007
Epitope19	SKTQSLLIVNNATNV	112	126	0.99	0.6256	0.5144	0.3512	Epitope19	SKTQSLLIVNNATNV	110	124	0.99	0.6256	0.5144	0.3512	0	0	0	0
Epitope20	KTQSLLIVNNATNVV	113	127	0.9	0.6303	0.5473	0.3419	Epitope20	KTQSLLIVNNATNVV	111	125	0.9	0.6303	0.5473	0.3419	0	0	0	0
Epitope21	TQSLLIVNNATNVVI	114	128	0.89	0.4333	0.5464	0.3488	Epitope21	TQSLLIVNNATNVVI	112	126	0.89	0.4333	0.5464	0.3488	0	0	0	0
Epitope22	QSLLIVNNATNVVIK	115	129	0.98	0.4343	0.5705	0.3326	Epitope22	QSLLIVNNATNVVIK	113	127	0.98	0.4343	0.5705	0.3326	0	0	0	0
Epitope23	SLLIVNNATNVVIKV	116	130	0.03	0.4707	0.5725	0.3349	Epitope23	SLLIVNNATNVVIKV	114	128	0.03	0.4707	0.5725	0.3349	0	0	0	0
Epitope24	LLIVNNATNVVIKVC	117	131	2	0.0998	0.5072	0.2953	Epitope24	LLIVNNATNVVIKVC	115	129	2	0.0998	0.5072	0.2953	0	0	0	0
Epitope25	LIVNNATNVVIKVCE	118	132	2	-0.1194	0.492	0.286	Epitope25	LIVNNATNVVIKVCE	116	130	2	-0.1194	0.492	0.286	0	0	0	0
Epitope26	IVNNATNVVIKVCEF	119	133	0.33	-0.0153	0.4544	0.2465	Epitope26	IVNNATNVVIKVCEF	117	131	0.33	-0.0153	0.4544	0.2465	0	0	0	0
Epitope27	ANNCTFEYVSQPFLM	163	177	1.3	0.1791	0.3413	0.3674	Epitope27	ANNCTFEYVSQPFLM	158	172	1.3	0.1791	0.3413	0.3674	0	0	0	0
Epitope28	NNCTFEYVSQPFLMD	164	178	2	0.204	0.3366	0.386	Epitope28	NNCTFEYVSQPFLMD	159	173	2	0.204	0.3366	0.386	0	0	0	0
Epitope29	NCTFEYVSQPFLMDL	165	179	1.6	0.5206	0.3368	0.3674	Epitope29	NCTFEYVSQPFLMDL	160	174	1.6	0.5206	0.3368	0.3674	0	0	0	0
Epitope30	CTFEYVSQPFLMDLE	166	180	1.6	0.57	0.3441	0.3907	Epitope30	CTFEYVSQPFLMDLE	161	175	1.6	0.57	0.3441	0.3907	0	0	0	0
Epitope31	TFEYVSQPFLMDLEG	167	181	0.26	0.4481	0.3506	0.3953	Epitope31	TFEYVSQPFLMDLEG	162	176	0.26	0.4481	0.3506	0.3953	0	0	0	0
Epitope32	FEYVSQPFLMDLEGK	168	182	0.56	0.8278	0.3339	0.3698	Epitope32	FEYVSQPFLMDLEGK	163	177	0.56	0.8278	0.3339	0.3698	0	0	0	0
Epitope33	QGNFKNLREFVFKNI	183	197	0.74	0.1511	0.45	0.286	Epitope33	QGNFKNLREFVFKNI	178	192	0.74	0.1511	0.45	0.286	0	0	0	0
Epitope34	GNFKNLREFVFKNID	184	198	0.82	0.393	0.4388	0.3	Epitope34	GNFKNLREFVFKNID	179	193	0.82	0.393	0.4388	0.3	0	0	0	0
Epitope35	NFKNLREFVFKNIDG	185	199	1.7	0.0331	0.4318	0.2884	Epitope35	NFKNLREFVFKNIDG	180	194	1.7	0.0331	0.4318	0.2884	0	0	0	0
Epitope36	FKNLREFVFKNIDGY	186	200	1.8	-0.3684	0.4069	0.307	Epitope36	FKNLREFVFKNIDGY	181	195	1.8	-0.3684	0.4069	0.307	0	0	0	0
Epitope37	NLREFVFKNIDGYFK	188	202	0.21	-0.1161	0.4106	0.3023	Epitope37	NLREFVFKNIDGYFK	183	197	0.21	-0.1161	0.4106	0.3023	0	0	0	0
Epitope38	LREFVFKNIDGYFKI	189	203	0.21	-0.2569	0.374	0.3047	Epitope38	LREFVFKNIDGYFKI	184	198	0.21	-0.2569	0.374	0.3047	0	0	0	0
Epitope39	REFVFKNIDGYFKIY	190	204	0.17	-0.1712	0.3837	0.2977	Epitope39	REFVFKNIDGYFKIY	185	199	0.17	-0.1712	0.3837	0.2977	0	0	0	0
Epitope40	EFVFKNIDGYFKIYS	191	205	0.17	0.2383	0.4053	0.2814	Epitope40	EFVFKNIDGYFKIYS	186	200	0.17	0.2383	0.4053	0.2814	0	0	0	0
Epitope41	FVFKNIDGYFKIYSK	192	206	0.17	0.3468	0.4313	0.2767	Epitope41	FVFKNIDGYFKIYSK	187	201	0.17	0.3468	0.4313	0.2767	0	0	0	0
Epitope42	VFKNIDGYFKIYSKH	193	207	1.3	0.0186	0.3827	0.3209	Epitope42	VFKNIDGYFKIYSKH	188	202	1.3	0.0186	0.3827	0.3209	0	0	0	0
Epitope43	FKNIDGYFKIYSKHT	194	208	1.2	0.3737	0.3937	0.3023	Epitope43	FKNIDGYFKIYSKHT	189	203	1.2	0.3737	0.3937	0.3023	0	0	0	0
Epitope44	KNIDGYFKIYSKHTP	195	209	2	0.2939	0.3551	0.3	Epitope44	KNIDGYFKIYSKHTP	190	204	2	0.2939	0.3551	0.3	0	0	0	0
Epitope45	NIDGYFKIYSKHTPI	196	210	1.3	0.4465	0.3602	0.3163	Epitope45	NIDGYFKIYSKHTPI	191	205	1.3	0.4465	0.3602	0.3163	0	0	0	0
Epitope46	IDGYFKIYSKHTPIN	197	211	1.3	0.4945	0.3628	0.3372	Epitope46	IDGYFKIYSKHTPII	192	206	1.2	0.4917	0.3658	0.314	0.1	-0.0028	0.003	-0.0232
Epitope47	DGYFKIYSKHTPINL	198	212	1.3	0.7526	0.3558	0.3326	Epitope47	DGYFKIYSKHTPIIV	193	207	1.2	0.5856	0.3623	0.3186	0.1	-0.167	0.0065	-0.014
Epitope48	KHTPINLVRDLPQGF	206	220	0.74	0.5644	0.4161	0.3047
Epitope49	HTPINLVRDLPQGFS	207	221	0.74	0.397	0.4195	0.314
Epitope50	TPINLVRDLPQGFSA	208	222	0.59	0.5531	0.45	0.2907
Epitope51	PINLVRDLPQGFSAL	209	223	0.6	0.6086	0.455	0.2977
Epitope52	INLVRDLPQGFSALE	210	224	0.62	0.5842	0.4504	0.3279
Epitope53	PIGINITRFQTLLAL	230	244	1.7	0.8877	0.4724	0.3605	Epitope48	PIGINITRFQTLLAL	227	241	1.7	0.8877	0.4724	0.3605	0	0	0	0
Epitope54	IGINITRFQTLLALH	231	245	1.5	0.8391	0.5168	0.3698	Epitope49	IGINITRFQTLLALH	228	242	1.5	0.8391	0.5168	0.3698	0	0	0	0
Epitope55	GINITRFQTLLALHR	232	246	1.7	0.5582	0.5322	0.3814	Epitope50	GINITRFQTLLALHR	229	243	1.7	0.5582	0.5322	0.3814	0	0	0	0
Epitope56	INITRFQTLLALHRS	233	247	1.7	0.4118	0.564	0.3953	Epitope51	INITRFQTLLALHRS	230	244	1.7	0.4118	0.564	0.3953	0	0	0	0
Epitope57	NITRFQTLLALHRSY	234	248	1.5	0.1775	0.4992	0.3512	Epitope52	NITRFQTLLALHRSY	231	245	1.5	0.1775	0.4992	0.3512	0	0	0	0
Epitope58	ITRFQTLLALHRSYL	235	249	1.83	0.1131	0.5463	0.3535	Epitope53	ITRFQTLLALHRSYL	232	246	1.83	0.1131	0.5463	0.3535	0	0	0	0
Epitope59	TRFQTLLALHRSYLT	236	250	2	0.3262	0.5537	0.3233	Epitope54	TRFQTLLALHRSYLT	233	247	2	0.3262	0.5537	0.3233	0	0	0	0
Epitope60	RFQTLLALHRSYLTP	237	251	1.9	0.547	0.5349	0.3233	Epitope55	RFQTLLALHRSYLTP	234	248	1.9	0.547	0.5349	0.3233	0	0	0	0
Epitope61	FQTLLALHRSYLTPG	238	252	1.3	0.5789	0.4956	0.3442	Epitope56	FQTLLALHRSYLTPG	235	249	1.3	0.5789	0.4956	0.3442	0	0	0	0
Epitope62	QTLLALHRSYLTPGD	239	253	1.5	0.6708	0.4641	0.3372	Epitope57	QTLLALHRSYLTPGD	236	250	1.5	0.6708	0.4641	0.3372	0	0	0	0
Epitope63	TLLALHRSYLTPGDS	240	254	1.9	0.5942	0.4811	0.3256	Epitope58	TLLALHRSYLTPGDS	237	251	1.9	0.5942	0.4811	0.3256	0	0	0	0
Epitope64	DSSSGWTAGAAAYYV	253	267	1.6	0.3802	0.4	0.2302	Epitope59	DSSSGWTAGAAAYYV	250	264	1.6	0.3802	0.4	0.2302	0	0	0	0
Epitope65	SSSGWTAGAAAYYVG	254	268	1.1	0.3467	0.3844	0.2372	Epitope60	SSSGWTAGAAAYYVG	251	265	1.1	0.3467	0.3844	0.2372	0	0	0	0
Epitope66	SSGWTAGAAAYYVGY	255	269	0.94	0.4136	0.412	0.2581	Epitope61	SSGWTAGAAAYYVGY	252	266	0.94	0.4136	0.412	0.2581	0	0	0	0
Epitope67	SGWTAGAAAYYVGYL	256	270	1.2	0.4157	0.3983	0.3116	Epitope62	SGWTAGAAAYYVGYL	253	267	1.2	0.4157	0.3983	0.3116	0	0	0	0
Epitope68	GWTAGAAAYYVGYLQ	257	271	1.6	0.5669	0.4121	0.3209	Epitope63	GWTAGAAAYYVGYLQ	254	268	1.6	0.5669	0.4121	0.3209	0	0	0	0
Epitope69	PRTFLLKYNENGTIT	272	286	1.8	0.1642	0.448	0.3349	Epitope64	PRTFLLKYNENGTIT	269	283	1.8	0.1642	0.448	0.3349	0	0	0	0
Epitope70	RTFLLKYNENGTITD	273	287	1.8	0.2347	0.3994	0.3395	Epitope65	RTFLLKYNENGTITD	270	284	1.8	0.2347	0.3994	0.3395	0	0	0	0
Epitope71	TFLLKYNENGTITDA	274	288	1.8	0.5846	0.3524	0.3186	Epitope66	TFLLKYNENGTITDA	271	285	1.8	0.5846	0.3524	0.3186	0	0	0	0
Epitope72	QPTESIVRFPNITNL	321	335	0.87	0.2069	0.4689	0.2837	Epitope67	QPTESIVRFPNITNL	318	332	0.87	0.2069	0.4689	0.2837	0	0	0	0
Epitope73	PTESIVRFPNITNLC	322	336	0.77	0.2547	0.5025	0.3233	Epitope68	PTESIVRFPNITNLC	319	333	0.77	0.2547	0.5025	0.3233	0	0	0	0
Epitope74	TESIVRFPNITNLCP	323	337	0.77	0.6128	0.509	0.3837	Epitope69	TESIVRFPNITNLCP	320	334	0.77	0.6128	0.509	0.3837	0	0	0	0
Epitope75	ESIVRFPNITNLCPF	324	338	0.92	0.6125	0.5074	0.3953	Epitope70	ESIVRFPNITNLCPF	321	335	0.92	0.6125	0.5074	0.3953	0	0	0	0
Epitope76	SIVRFPNITNLCPFG	325	339	0.98	0.7899	0.537	0.386	Epitope71	SIVRFPNITNLCPFD	322	336	0.77	0.8523	0.4721	0.3791	0.21	0.0624	-0.0649	-0.0069
Epitope77	CPFGEVFNATRFASV	336	350	1.9	0.2975	0.4482	0.293	Epitope72	CPFDEVFNATRFASV	333	347	0.25	0.3462	0.4261	0.2535	1.65	0.0487	-0.0221	-0.0395
Epitope78	PFGEVFNATRFASVY	337	351	0.65	0.0331	0.4788	0.2721	Epitope73	PFDEVFNATRFASVY	334	348	0.98	0.1251	0.4562	0.2302	-0.33	0.092	-0.0226	-0.0419
Epitope79	FGEVFNATRFASVYA	338	352	0.9	0.0415	0.5233	0.2791	Epitope74	FDEVFNATRFASVYA	335	349	0.93	0.1014	0.4857	0.2512	-0.03	0.0599	-0.0376	-0.0279
Epitope80	GEVFNATRFASVYAW	339	353	0.95	-0.1202	0.4856	0.2767	Epitope75	DEVFNATRFASVYAW	336	350	0.94	-0.0159	0.4517	0.2674	0.01	0.1043	-0.0339	-0.0093
Epitope81	EVFNATRFASVYAWN	340	354	1.7	0.0832	0.469	0.293	Epitope76	EVFNATRFASVYAWN	337	351	1.7	0.0832	0.469	0.293	0	0	0	0
Epitope82	VFNATRFASVYAWNR	341	355	1.7	0.0745	0.5223	0.3209	Epitope77	VFNATRFASVYAWNR	338	352	1.7	0.0745	0.5223	0.3209	0	0	0	0
Epitope83	FNATRFASVYAWNRK	342	356	1.1	0.4491	0.4861	0.3326	Epitope78	FNATRFASVYAWNRK	339	353	1.1	0.4491	0.4861	0.3326	0	0	0	0
Epitope84	NATRFASVYAWNRKR	343	357	0.83	0.4062	0.4504	0.3326	Epitope79	NATRFASVYAWNRKR	340	354	0.83	0.4062	0.4504	0.3326	0	0	0	0
Epitope85	ATRFASVYAWNRKRI	344	358	1.8	0.3489	0.4881	0.3326	Epitope80	ATRFASVYAWNRKRI	341	355	1.8	0.3489	0.4881	0.3326	0	0	0	0
Epitope86	TRFASVYAWNRKRIS	345	359	1.4	0.4963	0.4918	0.3395	Epitope81	TRFASVYAWNRKRIS	342	356	1.4	0.4963	0.4918	0.3395	0	0	0	0
Epitope87	RFASVYAWNRKRISN	346	360	1.2	0.4243	0.4835	0.3395	Epitope82	RFASVYAWNRKRISN	343	357	1.2	0.4243	0.4835	0.3395	0	0	0	0
Epitope88	FASVYAWNRKRISNC	347	361	1.4	0.3676	0.5036	0.3558	Epitope83	FASVYAWNRKRISNC	344	358	1.4	0.3676	0.5036	0.3558	0	0	0	0
Epitope89	ASVYAWNRKRISNCV	348	362	1.4	0.3086	0.5065	0.393	Epitope84	ASVYAWNRKRISNCV	345	359	1.4	0.3086	0.5065	0.393	0	0	0	0
Epitope90	SVYAWNRKRISNCVA	349	363	1.4	0.3301	0.5065	0.3721	Epitope85	SVYAWNRKRISNCVA	346	360	1.4	0.3301	0.5065	0.3721	0	0	0	0
Epitope91	VADYSVLYNSASFST	362	376	1.4	0.2729	0.4881	0.2907	Epitope86	VADYSVLYNLAPFFT	359	373	1.76	0.4359	0.4762	0.2326	-0.36	0.163	-0.0119	-0.0581
Epitope92	ADYSVLYNSASFSTF	363	377	0.85	0.2252	0.4478	0.3372	Epitope87	ADYSVLYNLAPFFTF	360	374	1.7	0.5262	0.4688	0.2767	-0.85	0.301	0.021	-0.0605
Epitope93	DYSVLYNSASFSTFK	364	378	0.68	0.208	0.4056	0.3512	Epitope88	DYSVLYNLAPFFTFK	361	375	1.85	0.7838	0.455	0.3093	-1.17	0.5758	0.0494	-0.0419
Epitope94	YSVLYNSASFSTFKC	365	379	0.66	0.1176	0.4549	0.3814	Epitope89	YSVLYNLAPFFTFKC	362	376	1.4	0.8044	0.464	0.3093	-0.74	0.6868	0.0091	-0.0721
Epitope95	SVLYNSASFSTFKCY	366	380	1.3	0.1871	0.4583	0.4209	Epitope90	SVLYNLAPFFTFKCY	363	377	1.4	0.8843	0.4697	0.3535	-0.1	0.6972	0.0114	-0.0674
								Epitope91	VLYNLAPFFTFKCYG	364	378	1.5	0.9026	0.4619	0.3256
								Epitope92	LYNLAPFFTFKCYGV	365	379	1.7	1.1464	0.4617	0.3279
Epitope96	YADSFVIRGDEVRQI	396	410	0.49	-0.0699	0.3683	0.3395	Epitope93	YADSFVIRGDEVRQI	393	407	0.49	-0.0699	0.3683	0.3395	0	0	0	0
Epitope97	ADSFVIRGDEVRQIA	397	411	1.9	-0.0663	0.3537	0.3442	Epitope94	ADSFVIRGDEVRQIA	394	408	1.9	-0.0663	0.3537	0.3442	0	0	0	0
Epitope98	DSFVIRGDEVRQIAP	398	412	0.51	0.1792	0.3811	0.3488	Epitope95	DSFVIRGDEVRQIAP	395	409	0.51	0.1792	0.3811	0.3488	0	0	0	0
Epitope99	SFVIRGDEVRQIAPG	399	413	0.51	0.5882	0.4231	0.3512	Epitope96	SFVIRGDEVRQIAPG	396	410	0.51	0.5882	0.4231	0.3512	0	0	0	0
Epitope100	FVIRGDEVRQIAPGQ	400	414	0.54	0.494	0.4279	0.3419	Epitope97	FVIRGDEVRQIAPGQ	397	411	0.54	0.494	0.4279	0.3419	0	0	0	0
Epitope101	GCVIAWNSNNLDSKV	431	445	1.8	0.4585	0.3808	0.3023	Epitope98	GCVIAWNSNNLDSKV	428	442	1.8	0.4585	0.3808	0.3023	0	0	0	0
Epitope102	SKVGGNYNYLYRLFR	443	457	1.1	-0.1583	0.467	0.3674	Epitope99	SKVSGNYNYLYRLFR	440	454	1.1	-0.2834	0.4745	0.3419	0	-0.1251	0.0075	-0.0255
Epitope103	KVGGNYNYLYRLFRK	444	458	1.1	-0.2292	0.4579	0.4023	Epitope100	KVSGNYNYLYRLFRK	441	455	1.1	-0.3446	0.461	0.3581	0	-0.1154	0.0031	-0.0442
Epitope104	VGGNYNYLYRLFRKS	445	459	1.3	-0.0193	0.4741	0.407	Epitope101	VSGNYNYLYRLFRKS	442	456	1.2	-0.0819	0.4795	0.3744	0.1	-0.0626	0.0054	-0.0326
Epitope105	GGNYNYLYRLFRKSN	446	460	1.2	0.0207	0.4846	0.3791	Epitope102	SGNYNYLYRLFRKSN	443	457	1.2	0.0339	0.4878	0.3814	0	0.0132	0.0032	0.0023
Epitope106	GNYNYLYRLFRKSNL	447	461	0.79	0.1801	0.4889	0.3767	Epitope103	GNYNYLYRLFRKSNL	444	458	0.79	0.1801	0.4889	0.3767	0	0	0	0
Epitope107	NYNYLYRLFRKSNLK	448	462	1	0.1089	0.5049	0.4	Epitope104	NYNYLYRLFRKSNLK	445	459	1	0.1089	0.5049	0.4	0	0	0	0
Epitope108	YNYLYRLFRKSNLKP	449	463	1.8	0.2254	0.4825	0.4163	Epitope105	YNYLYRLFRKSNLKP	446	460	1.8	0.2254	0.4825	0.4163	0	0	0	0
Epitope109	NYLYRLFRKSNLKPF	450	464	0.52	0.0415	0.5057	0.3884	Epitope106	NYLYRLFRKSNLKPF	447	461	0.52	0.0415	0.5057	0.3884	0	0	0	0
Epitope110	YLYRLFRKSNLKPFE	451	465	1.2	0.0814	0.4773	0.407	Epitope107	YLYRLFRKSNLKPFE	448	462	1.2	0.0814	0.4773	0.407	0	0	0	0
Epitope111	KSNLKPFERDISTEI	458	472	1.9	0.4014	0.4579	0.2721	Epitope108	KSNLKPFERDISTEI	455	469	1.9	0.4014	0.4579	0.2721	0	0	0	0
Epitope112	SNLKPFERDISTEIY	459	473	1.8	0.1589	0.4507	0.2698	Epitope109	SNLKPFERDISTEIY	456	470	1.8	0.1589	0.4507	0.2698	0	0	0	0
Epitope113	NLKPFERDISTEIYQ	460	474	1.9	0.1834	0.3859	0.2907	Epitope110	NLKPFERDISTEIYQ	457	471	1.9	0.1834	0.3859	0.2907	0	0	0	0
Epitope114	LKPFERDISTEIYQA	461	475	1.9	-0.0873	0.3758	0.293	Epitope111	LKPFERDISTEIYQA	458	472	1.9	-0.0873	0.3758	0.293	0	0	0	0
Epitope115	KPFERDISTEIYQAG	462	476	1.9	-0.2733	0.3716	0.286	Epitope112	KPFERDISTEIYQAG	459	473	1.9	-0.2733	0.3716	0.286	0	0	0	0
Epitope116	NGVEGFNCYFPLQSY	481	495	2	0.6175	0.429	0.3302
Epitope117	GVEGFNCYFPLQSYG	482	496	1.6	0.5944	0.4373	0.3116
Epitope118	VEGFNCYFPLQSYGF	483	497	1.4	0.4256	0.4552	0.3628
Epitope119	GYQPYRVVVLSFELL	504	518	1.7	1.074	0.5217	0.3628	Epitope113	GHQPYRVVVLSFELL	501	515	1.8	0.8842	0.5365	0.3605	-0.1	-0.1898	0.0148	-0.0023
Epitope120	YQPYRVVVLSFELLH	505	519	1.7	0.9711	0.5303	0.3326	Epitope114	HQPYRVVVLSFELLH	502	516	1.7	0.8394	0.546	0.3581	0	-0.1317	0.0157	0.0255
Epitope121	QPYRVVVLSFELLHA	506	520	1.7	0.9109	0.5317	0.3326	Epitope115	QPYRVVVLSFELLHA	503	517	1.7	0.9109	0.5317	0.3326	0	0	0	0
Epitope122	PYRVVVLSFELLHAP	507	521	1.7	0.8161	0.5472	0.3233	Epitope116	PYRVVVLSFELLHAP	504	518	1.7	0.8161	0.5472	0.3233	0	0	0	0
Epitope123	YRVVVLSFELLHAPA	508	522	1.7	0.7072	0.5355	0.3535	Epitope117	YRVVVLSFELLHAPA	505	519	1.7	0.7072	0.5355	0.3535	0	0	0	0
Epitope124	RVVVLSFELLHAPAT	509	523	1.4	0.7485	0.5124	0.3163	Epitope118	RVVVLSFELLHAPAT	506	520	1.4	0.7485	0.5124	0.3163	0	0	0	0
Epitope125	VVVLSFELLHAPATV	510	524	1.5	0.8083	0.4813	0.3023	Epitope119	VVVLSFELLHAPATV	507	521	1.5	0.8083	0.4813	0.3023	0	0	0	0
Epitope126	VVLSFELLHAPATVC	511	525	0.03	0.8618	0.4482	0.2953	Epitope120	VVLSFELLHAPATVC	508	522	0.03	0.8618	0.4482	0.2953	0	0	0	0
Epitope127	VLSFELLHAPATVCG	512	526	0.03	0.4784	0.4505	0.2907	Epitope121	VLSFELLHAPATVCG	509	523	0.03	0.4784	0.4505	0.2907	0	0	0	0
Epitope128	LSFELLHAPATVCGP	513	527	0.03	0.5062	0.4326	0.2674	Epitope122	LSFELLHAPATVCGP	510	524	0.03	0.5062	0.4326	0.2674	0	0	0	0
Epitope129	SFELLHAPATVCGPK	514	528	0.09	0.2085	0.3553	0.2535	Epitope123	SFELLHAPATVCGPK	511	525	0.09	0.2085	0.3553	0.2535	0	0	0	0
Epitope130	FELLHAPATVCGPKK	515	529	0.71	0.1188	0.3543	0.293	Epitope124	FELLHAPATVCGPKK	512	526	0.71	0.1188	0.3543	0.293	0	0	0	0
Epitope131	KCVNFNFNGLTGTGV	537	551	0.75	1.5826	0.4116	0.3116	Epitope125	KCVNFNFNGLKGTGV	534	548	0.38	1.4448	0.4071	0.2791	0.37	-0.1378	-0.0045	-0.0325
Epitope132	CVNFNFNGLTGTGVL	538	552	0.7	1.3281	0.4286	0.286	Epitope126	CVNFNFNGLKGTGVL	535	549	1.7	1.2222	0.4019	0.2512	-1	-0.1059	-0.0267	-0.0348
Epitope133	VNFNFNGLTGTGVLT	539	553	2	1.2439	0.4778	0.2837	Epitope127	VNFNFNGLKGTGVLT	536	550	0.73	1.138	0.4444	0.2512	1.27	-0.1059	-0.0334	-0.0325
Epitope134	NFNFNGLTGTGVLTE	540	554	1.8	1.0516	0.43	0.2767	Epitope128	NFNFNGLKGTGVLTE	537	551	0.7	0.9457	0.4093	0.2488	1.1	-0.1059	-0.0207	-0.0279
Epitope135	FNFNGLTGTGVLTES	541	555	0.75	0.7797	0.4254	0.2721	Epitope129	FNFNGLKGTGVLTES	538	552	0.96	0.6738	0.3809	0.2558	-0.21	-0.1059	-0.0445	-0.0163
Epitope136	YECDIPIGAGICASY	660	674	1.4	0.6775	0.3754	0.3093	Epitope130	YECDIPIGAGICASY	657	671	1.4	0.6775	0.3754	0.3093	0	0	0	0
Epitope137	ECDIPIGAGICASYQ	661	675	1.4	0.7566	0.3644	0.293	Epitope131	ECDIPIGAGICASYQ	658	672	1.4	0.7566	0.3644	0.293	0	0	0	0
Epitope138	CDIPIGAGICASYQT	662	676	1.3	0.7935	0.3618	0.2977	Epitope132	CDIPIGAGICASYQT	659	673	1.3	0.7935	0.3618	0.2977	0	0	0	0
Epitope139	DIPIGAGICASYQTQ	663	677	1.2	1.1088	0.3413	0.307	Epitope133	DIPIGAGICASYQTQ	660	674	1.2	1.1088	0.3413	0.307	0	0	0	0
Epitope140	IPIGAGICASYQTQT	664	678	1.5	0.9628	0.3915	0.3093	Epitope134	IPIGAGICASYQTQT	661	675	1.5	0.9628	0.3915	0.3093	0	0	0	0
								Epitope135	KSHRRARSVASQSII	676	690	1.4	0.4823	0.5179	0.3279
Epitope141	SPRRARSVASQSIIA	680	694	1.7	0.3031	0.5173	0.3488	Epitope136	SHRRARSVASQSIIA	677	691	1.1	0.4567	0.5301	0.3488	0.6	0.1536	0.0128	0
Epitope142	PRRARSVASQSIIAY	681	695	1.2	0.2408	0.5456	0.3628	Epitope137	HRRARSVASQSIIAY	678	692	0.92	0.4236	0.5506	0.3488	0.28	0.1828	0.005	-0.014
Epitope143	RRARSVASQSIIAYT	682	696	1.2	0.4405	0.53	0.3674	Epitope138	RRARSVASQSIIAYT	679	693	1.2	0.4405	0.53	0.3674	0	0	0	0
Epitope144	SIIAYTMSLGAENSV	691	705	1.8	0.5691	0.4884	0.3721	Epitope139	SIIAYTMSLGAENSV	688	702	1.8	0.5691	0.4884	0.3721	0	0	0	0
Epitope145	IIAYTMSLGAENSVA	692	706	1.8	0.5426	0.4866	0.3535	Epitope140	IIAYTMSLGAENSVA	689	703	1.8	0.5426	0.4866	0.3535	0	0	0	0
Epitope146	ENSVAYSNNSIAIPT	702	716	1.4	0.3785	0.4812	0.3116	Epitope141	ENSVAYSNNSIAIPT	699	713	1.4	0.3785	0.4812	0.3116	0	0	0	0
Epitope147	NSVAYSNNSIAIPTN	703	717	1.4	0.3883	0.4855	0.3	Epitope142	NSVAYSNNSIAIPTN	700	714	1.4	0.3883	0.4855	0.3	0	0	0	0
Epitope148	SVAYSNNSIAIPTNF	704	718	1.5	0.6	0.4458	0.2767	Epitope143	SVAYSNNSIAIPTNF	701	715	1.5	0.6	0.4458	0.2767	0	0	0	0
Epitope149	IAIPTNFTISVTTEI	712	726	0.47	0.7719	0.4817	0.2372	Epitope144	IAIPTNFTISVTTEI	709	723	0.47	0.7719	0.4817	0.2372	0	0	0	0
Epitope150	AIPTNFTISVTTEIL	713	727	0.4	0.6806	0.4876	0.2442	Epitope145	AIPTNFTISVTTEIL	710	724	0.4	0.6806	0.4876	0.2442	0	0	0	0
Epitope151	IPTNFTISVTTEILP	714	728	0.52	0.8294	0.4455	0.2372	Epitope146	IPTNFTISVTTEILP	711	725	0.52	0.8294	0.4455	0.2372	0	0	0	0
Epitope152	PTNFTISVTTEILPV	715	729	0.51	1.1349	0.4366	0.2163	Epitope147	PTNFTISVTTEILPV	712	726	0.51	1.1349	0.4366	0.2163	0	0	0	0
Epitope153	TNFTISVTTEILPVS	716	730	0.52	1.1691	0.4512	0.2302	Epitope148	TNFTISVTTEILPVS	713	727	0.52	1.1691	0.4512	0.2302	0	0	0	0
Epitope154	TECSNLLLQYGSFCT	747	761	1.6	0.6273	0.4826	0.3581	Epitope149	TECSNLLLQYGSFCT	744	758	1.6	0.6273	0.4826	0.3581	0	0	0	0
Epitope155	ECSNLLLQYGSFCTQ	748	762	0.72	0.7635	0.4948	0.3628	Epitope150	ECSNLLLQYGSFCTQ	745	759	0.72	0.7635	0.4948	0.3628	0	0	0	0
Epitope156	CSNLLLQYGSFCTQL	749	763	0.58	0.6336	0.5559	0.3767	Epitope151	CSNLLLQYGSFCTQL	746	760	0.58	0.6336	0.5559	0.3767	0	0	0	0
Epitope157	SNLLLQYGSFCTQLN	750	764	1.7	0.8305	0.4782	0.3605	Epitope152	SNLLLQYGSFCTQLK	747	761	0.57	0.9207	0.4818	0.3721	1.13	0.0902	0.0036	0.0116
Epitope158	NLLLQYGSFCTQLNR	751	765	1.2	0.8668	0.497	0.3605	Epitope153	NLLLQYGSFCTQLKR	748	762	0.72	1.0102	0.4763	0.3791	0.48	0.1434	-0.0207	0.0186
Epitope159	LLLQYGSFCTQLNRA	752	766	1.8	0.9471	0.4921	0.3488	Epitope154	LLLQYGSFCTQLKRA	749	763	1.8	1.1012	0.4942	0.3907	0	0.1541	0.0021	0.0419
Epitope160	LLQYGSFCTQLNRAL	753	767	1.6	0.722	0.4873	0.3581
Epitope161	LQYGSFCTQLNRALT	754	768	1.3	1.027	0.4778	0.3163
Epitope162	QYGSFCTQLNRALTG	755	769	1.8	0.7858	0.4489	0.3
								Epitope155	SFCTQLKRALTGIAV	755	769	0.98	0.6899	0.4305	0.3395
								Epitope156	FCTQLKRALTGIAVE	756	770	0.52	0.7969	0.4316	0.3302
								Epitope157	CTQLKRALTGIAVEQ	757	771	0.34	0.7763	0.478	0.3442
Epitope163	TQLNRALTGIAVEQD	761	775	1.4	0.4153	0.4787	0.3605	Epitope158	TQLKRALTGIAVEQD	758	772	1.4	0.4809	0.474	0.3767	0	0.0656	-0.0047	0.0162
Epitope164	QLNRALTGIAVEQDK	762	776	1.4	0.342	0.4828	0.3465	Epitope159	QLKRALTGIAVEQDK	759	773	1.4	0.4365	0.491	0.3512	0	0.0945	0.0082	0.0047
Epitope165	LNRALTGIAVEQDKN	763	777	1.7	0.471	0.4597	0.3488	Epitope160	LKRALTGIAVEQDKN	760	774	2	0.508	0.4419	0.3372	-0.3	0.037	-0.0178	-0.0116
								Epitope161	IYKTPPIKYFGGFNF	785	799	1.6	-0.2037	0.4089	0.3326
								Epitope162	YKTPPIKYFGGFNFS	786	800	0.85	0.0041	0.4099	0.2953
								Epitope163	KTPPIKYFGGFNFSQ	787	801	0.85	-0.1009	0.4125	0.2884
								Epitope164	TPPIKYFGGFNFSQI	788	802	0.85	0.1459	0.421	0.2837
								Epitope165	PPIKYFGGFNFSQIL	789	803	0.87	-0.003	0.4256	0.2814
Epitope166	PIKDFGGFNFSQILP	793	807	2	0.2014	0.3723	0.2814	Epitope166	PIKYFGGFNFSQILP	790	804	1.4	0.0739	0.4275	0.2651	0.6	-0.1275	0.0552	-0.0163
Epitope167	IKDFGGFNFSQILPD	794	808	2	0.2318	0.3471	0.314	Epitope167	IKYFGGFNFSQILPD	791	805	1.3	0.0246	0.3652	0.2767	0.7	-0.2072	0.0181	-0.0373
								Epitope168	KYFGGFNFSQILPDP	792	806	1.8	0.1826	0.3812	0.2512
Epitope168	DFGGFNFSQILPDPS	796	810	1.8	0.6864	0.3656	0.3047	Epitope169	YFGGFNFSQILPDPS	793	807	1.6	0.4454	0.4135	0.307	0.2	-0.241	0.0479	0.0023
Epitope169	FGGFNFSQILPDPSK	797	811	1.1	0.4404	0.3822	0.3256	Epitope170	FGGFNFSQILPDPSK	794	808	1.1	0.4404	0.3822	0.3256	0	0	0	0
Epitope170	GGFNFSQILPDPSKP	798	812	1.2	0.2579	0.3687	0.3372	Epitope171	GGFNFSQILPDPSKP	795	809	1.2	0.2579	0.3687	0.3372	0	0	0	0
Epitope171	PSKRSFIEDLLFNKV	812	826	1.2	0.0055	0.4706	0.3605	Epitope172	PSKRSFIEDLLFNKV	809	823	1.2	0.0055	0.4706	0.3605	0	0	0	0
Epitope172	SKRSFIEDLLFNKVT	813	827	1.2	0.0428	0.4472	0.3465	Epitope173	SKRSFIEDLLFNKVT	810	824	1.2	0.0428	0.4472	0.3465	0	0	0	0
Epitope173	KRSFIEDLLFNKVTL	814	828	1.1	0.0572	0.4515	0.3419	Epitope174	KRSFIEDLLFNKVTL	811	825	1.1	0.0572	0.4515	0.3419	0	0	0	0
Epitope174	RSFIEDLLFNKVTLA	815	829	1.4	-0.0341	0.4089	0.3326	Epitope175	RSFIEDLLFNKVTLA	812	826	1.4	-0.0341	0.4089	0.3326	0	0	0	0
Epitope175	SFIEDLLFNKVTLAD	816	830	1.2	0.3222	0.3593	0.3186	Epitope176	SFIEDLLFNKVTLAD	813	827	1.2	0.3222	0.3593	0.3186	0	0	0	0
Epitope176	FIEDLLFNKVTLADA	817	831	1.5	0.2786	0.2994	0.2977	Epitope177	FIEDLLFNKVTLADA	814	828	1.5	0.2786	0.2994	0.2977	0	0	0	0
Epitope177	IEDLLFNKVTLADAG	818	832	1.6	0.6671	0.3087	0.2674	Epitope178	IEDLLFNKVTLADAG	815	829	1.6	0.6671	0.3087	0.2674	0	0	0	0
Epitope178	EDLLFNKVTLADAGF	819	833	1.9	0.8608	0.3296	0.2744	Epitope179	EDLLFNKVTLADAGF	816	830	1.9	0.8608	0.3296	0.2744	0	0	0	0
								Epitope180	ICAQKFKGLTVLPPL	847	861	0.98	0.4904	0.3653	0.2349
								Epitope181	CAQKFKGLTVLPPLL	848	862	2	0.3451	0.3945	0.2581
Epitope179	AQKFNGLTVLPPLLT	852	866	1.5	0.286	0.4275	0.3116	Epitope182	AQKFKGLTVLPPLLT	849	863	1.7	0.3869	0.4287	0.293	-0.2	0.1009	0.0012	-0.0186
Epitope180	QKFNGLTVLPPLLTD	853	867	1.8	0.2436	0.3951	0.3302	Epitope183	QKFKGLTVLPPLLTD	850	864	1.7	0.3376	0.3799	0.307	0.1	0.094	-0.0152	-0.0232
Epitope181	KFNGLTVLPPLLTDE	854	868	1.6	0.3296	0.3817	0.3163	Epitope184	KFKGLTVLPPLLTDE	851	865	1.6	0.526	0.3873	0.2767	0	0.1964	0.0056	-0.0396
Epitope182	FNGLTVLPPLLTDEM	855	869	1.3	0.2617	0.3717	0.2953	Epitope185	FKGLTVLPPLLTDEM	852	866	1.3	0.3862	0.3327	0.2651	0	0.1245	-0.039	-0.0302
Epitope183	NGLTVLPPLLTDEMI	856	870	1.6	0.1852	0.383	0.3093	Epitope186	KGLTVLPPLLTDEMI	853	867	1.6	0.3439	0.3466	0.307	0	0.1587	-0.0364	-0.0023
Epitope184	LLTDEMIAQYTSALL	864	878	1.6	-0.0125	0.4572	0.2953	Epitope187	LLTDEMIAQYTSALL	861	875	1.6	-0.0125	0.4572	0.2953	0	0	0	0
Epitope185	LTDEMIAQYTSALLA	865	879	0.93	0.2484	0.4641	0.2698	Epitope188	LTDEMIAQYTSALLA	862	876	0.93	0.2484	0.4641	0.2698	0	0	0	0
Epitope186	TDEMIAQYTSALLAG	866	880	1.1	0.1611	0.3932	0.2698	Epitope189	TDEMIAQYTSALLAG	863	877	1.1	0.1611	0.3932	0.2698	0	0	0	0
Epitope187	DEMIAQYTSALLAGT	867	881	1	0.2477	0.388	0.2744	Epitope190	DEMIAQYTSALLAGT	864	878	1	0.2477	0.388	0.2744	0	0	0	0
Epitope188	EMIAQYTSALLAGTI	868	882	1.2	0.2763	0.4425	0.2721	Epitope191	EMIAQYTSALLAGTI	865	879	1.2	0.2763	0.4425	0.2721	0	0	0	0
Epitope189	TITSGWTFGAGAALQ	881	895	1.8	0.3868	0.3397	0.2419	Epitope192	TITSGWTFGAGAALQ	878	892	1.8	0.3868	0.3397	0.2419	0	0	0	0
Epitope190	ITSGWTFGAGAALQI	882	896	0.85	0.4483	0.3433	0.2698	Epitope193	ITSGWTFGAGAALQI	879	893	0.85	0.4483	0.3433	0.2698	0	0	0	0
Epitope191	TSGWTFGAGAALQIP	883	897	0.73	-0.0178	0.3273	0.2767	Epitope194	TSGWTFGAGAALQIP	880	894	0.73	-0.0178	0.3273	0.2767	0	0	0	0
Epitope192	SGWTFGAGAALQIPF	884	898	1.3	0.2932	0.365	0.2465	Epitope195	SGWTFGAGAALQIPF	881	895	1.3	0.2932	0.365	0.2465	0	0	0	0
Epitope193	GWTFGAGAALQIPFA	885	899	0.85	0.4665	0.3939	0.2395	Epitope196	GWTFGAGAALQIPFA	882	896	0.85	0.4665	0.3939	0.2395	0	0	0	0
Epitope194	WTFGAGAALQIPFAM	886	900	1.6	0.667	0.3897	0.2395	Epitope197	WTFGAGAALQIPFAM	883	897	1.6	0.667	0.3897	0.2395	0	0	0	0
Epitope195	GAALQIPFAMQMAYR	891	905	1.8	0.8912	0.4988	0.3581	Epitope198	GAALQIPFAMQMAYR	888	902	1.8	0.8912	0.4988	0.3581	0	0	0	0
Epitope196	AALQIPFAMQMAYRF	892	906	0.93	0.9108	0.485	0.3628	Epitope199	AALQIPFAMQMAYRF	889	903	0.93	0.9108	0.485	0.3628	0	0	0	0
Epitope197	ALQIPFAMQMAYRFN	893	907	0.81	1.0112	0.4802	0.3279	Epitope200	ALQIPFAMQMAYRFN	890	904	0.81	1.0112	0.4802	0.3279	0	0	0	0
Epitope198	LQIPFAMQMAYRFNG	894	908	0.73	0.7205	0.4681	0.3372	Epitope201	LQIPFAMQMAYRFNG	891	905	0.73	0.7205	0.4681	0.3372	0	0	0	0
Epitope199	QIPFAMQMAYRFNGI	895	909	0.82	0.9573	0.4546	0.3186	Epitope202	QIPFAMQMAYRFNGI	892	906	0.82	0.9573	0.4546	0.3186	0	0	0	0
Epitope200	AMQMAYRFNGIGVTQ	899	913	1.7	1.2934	0.4796	0.3256	Epitope203	AMQMAYRFNGIGVTQ	896	910	1.7	1.2934	0.4796	0.3256	0	0	0	0
Epitope201	MQMAYRFNGIGVTQN	900	914	1.4	1.3025	0.4716	0.3395	Epitope204	MQMAYRFNGIGVTQN	897	911	1.4	1.3025	0.4716	0.3395	0	0	0	0
Epitope202	QMAYRFNGIGVTQNV	901	915	1.1	1.0386	0.4809	0.2744	Epitope205	QMAYRFNGIGVTQNV	898	912	1.1	1.0386	0.4809	0.2744	0	0	0	0
Epitope203	MAYRFNGIGVTQNVL	902	916	1.5	0.8498	0.4663	0.2977	Epitope206	MAYRFNGIGVTQNVL	899	913	1.5	0.8498	0.4663	0.2977	0	0	0	0
Epitope204	YENQKLIANQFNSAI	917	931	1.1	-0.0752	0.4424	0.3884	Epitope207	YENQKLIANQFNSAI	914	928	1.1	-0.0752	0.4424	0.3884	0	0	0	0
Epitope205	ENQKLIANQFNSAIG	918	932	0.99	0.0952	0.4364	0.4	Epitope208	ENQKLIANQFNSAIG	915	929	0.99	0.0952	0.4364	0.4	0	0	0	0
Epitope206	NQKLIANQFNSAIGK	919	933	0.8	-0.1261	0.4554	0.3581	Epitope209	NQKLIANQFNSAIGK	916	930	0.8	-0.1261	0.4554	0.3581	0	0	0	0
Epitope207	QKLIANQFNSAIGKI	920	934	0.97	-0.349	0.4673	0.3233	Epitope210	QKLIANQFNSAIGKI	917	931	0.97	-0.349	0.4673	0.3233	0	0	0	0
Epitope208	KLIANQFNSAIGKIQ	921	935	1.7	-0.1081	0.4634	0.3047	Epitope211	KLIANQFNSAIGKIQ	918	932	1.7	-0.1081	0.4634	0.3047	0	0	0	0
Epitope209	AQALNTLVKQLSSNF	956	970	1.4	-0.1911	0.4998	0.2605	Epitope212	AQALNTLVKQLSSKF	953	967	1.22	-0.2596	0.508	0.2674	0.18	-0.0685	0.0082	0.0069
Epitope210	QALNTLVKQLSSNFG	957	971	1.23	-0.039	0.4999	0.2744	Epitope213	QALNTLVKQLSSKFG	954	968	1.7	-0.0698	0.502	0.2791	-0.47	-0.0308	0.0021	0.0047
Epitope211	ALNTLVKQLSSNFGA	958	972	1.7	-0.0646	0.4525	0.2605	Epitope214	ALNTLVKQLSSKFGA	955	969	1.7	-0.0948	0.46	0.2698	0	-0.0302	0.0075	0.0093
Epitope212	LNTLVKQLSSNFGAI	959	973	2	0.0339	0.4711	0.2977	Epitope215	LNTLVKQLSSKFGAI	956	970	1.7	0.0454	0.4804	0.2907	0.3	0.0115	0.0093	-0.007
Epitope213	NTLVKQLSSNFGAIS	960	974	1.75	0.2488	0.4459	0.2907	Epitope216	NTLVKQLSSKFGAIS	957	971	1.79	0.3002	0.4338	0.3186	-0.04	0.0514	-0.0121	0.0279
Epitope214	LVKQLSSNFGAISSV	962	976	1.5	0.4079	0.4318	0.3186
Epitope215	VKQLSSNFGAISSVL	963	977	1.4	0.4397	0.4318	0.293
Epitope216	KQLSSNFGAISSVLN	964	978	1.8	0.5023	0.4521	0.2953
Epitope217	KVEAEVQIDRLITGR	986	1000	1.2	-0.2536	0.4095	0.3116	Epitope217	KVEAEVQIDRLITGR	983	997	1.2	-0.2536	0.4095	0.3116	0	0	0	0
Epitope218	VEAEVQIDRLITGRL	987	1001	1.1	-0.37	0.4067	0.3512	Epitope218	VEAEVQIDRLITGRL	984	998	1.1	-0.37	0.4067	0.3512	0	0	0	0
Epitope219	EAEVQIDRLITGRLQ	988	1002	1.3	-0.2725	0.4411	0.3442	Epitope219	EAEVQIDRLITGRLQ	985	999	1.3	-0.2725	0.4411	0.3442	0	0	0	0
Epitope220	AEVQIDRLITGRLQS	989	1003	1.8	-0.3203	0.5082	0.3233	Epitope220	AEVQIDRLITGRLQS	986	1000	1.8	-0.3203	0.5082	0.3233	0	0	0	0
Epitope221	YVTQQLIRAAEIRAS	1007	1021	1.2	0.1896	0.5642	0.3512	Epitope221	YVTQQLIRAAEIRAS	1004	1018	1.2	0.1896	0.5642	0.3512	0	0	0	0
Epitope222	VTQQLIRAAEIRASA	1008	1022	0.53	0.1268	0.5546	0.3535	Epitope222	VTQQLIRAAEIRASA	1005	1019	0.53	0.1268	0.5546	0.3535	0	0	0	0
Epitope223	TQQLIRAAEIRASAN	1009	1023	0.56	0.0522	0.5236	0.3535	Epitope223	TQQLIRAAEIRASAN	1006	1020	0.56	0.0522	0.5236	0.3535	0	0	0	0
Epitope224	QQLIRAAEIRASANL	1010	1024	0.54	0.1269	0.5322	0.307	Epitope224	QQLIRAAEIRASANL	1007	1021	0.54	0.1269	0.5322	0.307	0	0	0	0
Epitope225	QLIRAAEIRASANLA	1011	1025	0.66	0.2407	0.5295	0.314	Epitope225	QLIRAAEIRASANLA	1008	1022	0.66	0.2407	0.5295	0.314	0	0	0	0
Epitope226	LIRAAEIRASANLAA	1012	1026	1.8	0.2895	0.5657	0.3488	Epitope226	LIRAAEIRASANLAA	1009	1023	1.8	0.2895	0.5657	0.3488	0	0	0	0
Epitope227	IRAAEIRASANLAAT	1013	1027	1.8	0.6785	0.5453	0.3256	Epitope227	IRAAEIRASANLAAT	1010	1024	1.8	0.6785	0.5453	0.3256	0	0	0	0
Epitope228	RAAEIRASANLAATK	1014	1028	0.95	0.5709	0.5159	0.3256	Epitope228	RAAEIRASANLAATK	1011	1025	0.95	0.5709	0.5159	0.3256	0	0	0	0
Epitope229	AAEIRASANLAATKM	1015	1029	0.87	0.7125	0.4769	0.314	Epitope229	AAEIRASANLAATKM	1012	1026	0.87	0.7125	0.4769	0.314	0	0	0	0
Epitope230	AEIRASANLAATKMS	1016	1030	1.1	0.8255	0.4754	0.2953	Epitope230	AEIRASANLAATKMS	1013	1027	1.1	0.8255	0.4754	0.2953	0	0	0	0
Epitope231	EIRASANLAATKMSE	1017	1031	2	0.7813	0.4871	0.307	Epitope231	EIRASANLAATKMSE	1014	1028	2	0.7813	0.4871	0.307	0	0	0	0
Epitope232	FPREGVFVSNGTHWF	1089	1103	1.7	0.3186	0.3812	0.3209	Epitope232	FPREGVFVSNGTHWF	1086	1100	1.7	0.3186	0.3812	0.3209	0	0	0	0
Epitope233	PREGVFVSNGTHWFV	1090	1104	1.2	0.3043	0.401	0.3395	Epitope233	PREGVFVSNGTHWFV	1087	1101	1.2	0.3043	0.401	0.3395	0	0	0	0
Epitope234	REGVFVSNGTHWFVT	1091	1105	1.2	0.4461	0.421	0.3116	Epitope234	REGVFVSNGTHWFVT	1088	1102	1.2	0.4461	0.421	0.3116	0	0	0	0
Epitope235	EGVFVSNGTHWFVTQ	1092	1106	1.2	0.2279	0.3897	0.3093	Epitope235	EGVFVSNGTHWFVTQ	1089	1103	1.2	0.2279	0.3897	0.3093	0	0	0	0
Epitope236	GVFVSNGTHWFVTQR	1093	1107	1.7	0.3243	0.4109	0.3349	Epitope236	GVFVSNGTHWFVTQR	1090	1104	1.7	0.3243	0.4109	0.3349	0	0	0	0
Epitope237	VFVSNGTHWFVTQRN	1094	1108	0.85	0.3403	0.4098	0.3465	Epitope237	VFVSNGTHWFVTQRN	1091	1105	0.85	0.3403	0.4098	0.3465	0	0	0	0
Epitope238	GTHWFVTQRNFYEPQ	1099	1113	1.8	0.2274	0.3844	0.3256	Epitope238	GTHWFVTQRNFYEPQ	1096	1110	1.8	0.2274	0.3844	0.3256	0	0	0	0
Epitope239	THWFVTQRNFYEPQI	1100	1114	2	0.3884	0.3719	0.3535	Epitope239	THWFVTQRNFYEPQI	1097	1111	2	0.3884	0.3719	0.3535	0	0	0	0
Epitope240	SGNCDVVIGIVNNTV	1123	1137	1.3	0.5968	0.4124	0.2791	Epitope240	SGNCDVVIGIVNNTV	1120	1134	1.3	0.5968	0.4124	0.2791	0	0	0	0
Epitope241	GNCDVVIGIVNNTVY	1124	1138	0.81	0.5653	0.4231	0.2767	Epitope241	GNCDVVIGIVNNTVY	1121	1135	0.81	0.5653	0.4231	0.2767	0	0	0	0
Epitope242	NCDVVIGIVNNTVYD	1125	1139	0.75	0.7209	0.3885	0.2581	Epitope242	NCDVVIGIVNNTVYD	1122	1136	0.75	0.7209	0.3885	0.2581	0	0	0	0
Epitope243	CDVVIGIVNNTVYDP	1126	1140	0.7	0.732	0.3651	0.2488	Epitope243	CDVVIGIVNNTVYDP	1123	1137	0.7	0.732	0.3651	0.2488	0	0	0	0
Epitope244	DVVIGIVNNTVYDPL	1127	1141	0.7	0.8488	0.3762	0.2628	Epitope244	DVVIGIVNNTVYDPL	1124	1138	0.7	0.8488	0.3762	0.2628	0	0	0	0
Epitope245	PWYIWLGFIAGLIAI	1213	1227	1.9	0.6761	0.4428	0.493	Epitope245	PWYIWLGFIAGLIAI	1210	1224	1.9	0.6761	0.4428	0.493	0	0	0	0
Epitope246	WYIWLGFIAGLIAIV	1214	1228	1.7	0.577	0.4339	0.4488	Epitope246	WYIWLGFIAGLIAIV	1211	1225	1.7	0.577	0.4339	0.4488	0	0	0	0
Epitope247	YIWLGFIAGLIAIVM	1215	1229	0.51	0.609	0.4241	0.4953	Epitope247	YIWLGFIAGLIAIVM	1212	1226	0.51	0.609	0.4241	0.4953	0	0	0	0
Epitope248	IWLGFIAGLIAIVMV	1216	1230	0.51	0.615	0.3996	0.5	Epitope248	IWLGFIAGLIAIVMV	1213	1227	0.51	0.615	0.3996	0.5	0	0	0	0
Epitope249	WLGFIAGLIAIVMVT	1217	1231	1.6	0.6748	0.3785	0.4744	Epitope249	WLGFIAGLIAIVMVT	1214	1228	1.6	0.6748	0.3785	0.4744	0	0	0	0
Epitope250	LGFIAGLIAIVMVTI	1218	1232	1.6	0.8933	0.3757	0.414	Epitope250	LGFIAGLIAIVMVTI	1215	1229	1.6	0.8933	0.3757	0.414	0	0	0	0
Epitope251	GFIAGLIAIVMVTIM	1219	1233	1.6	0.5098	0.3838	0.4256	Epitope251	GFIAGLIAIVMVTIM	1216	1230	1.6	0.5098	0.3838	0.4256	0	0	0	0
Epitope252	IAGLIAIVMVTIMLC	1221	1235	1.6	0.4337	0.3861	0.4023	Epitope252	IAGLIAIVMVTIMLC	1218	1232	1.6	0.4337	0.3861	0.4023	0	0	0	0
Epitope253	AGLIAIVMVTIMLCC	1222	1236	1.7	0.6019	0.3976	0.4047	Epitope253	AGLIAIVMVTIMLCC	1219	1233	1.7	0.6019	0.3976	0.4047	0	0	0	0
